# Supplementary material for: Bis[tetra­aqua­(1,10-phenanthroline-κ2 N,N′)cobalt(II)] hexa­aqua­cobalt(II) bis­[3,5-bis­(carboxyl­atometh­oxy)benzoate] tetra­hydrate
Source: Acta Crystallogr Sect E Struct Rep Online. 2010 Nov 17;66(Pt 12):m1577–8. doi: 10.1107/S1600536810046386 (PMC3011475; doi:10.1107/S1600536810046386)
Supplement: Supplementary file 1 [file e-66-m1577-sup1.cif]

##############################################################################
###                                                                        ###
###        Electronic paper (Acta Crystallographica Section E)             ###
###                                                                        ###
##############################################################################
#                                                                            #
# This CIF contains the data in a paper accepted for publication in Acta     #
# Crystallographica Section E. It conforms to the requirements of Notes      #
# for Authors for Section E, and has been peer reviewed under the auspices   #
# of the IUCr Commission on Journals.                                        #
#                                                                            #
# Full details of the Crystallographic Information File format               #
# are given in the paper "The Crystallographic Information File (CIF):       #
# a New Standard Archive File for Crystallography" by S. R. Hall, F. H.      #
# Allen and I. D. Brown [Acta Cryst. (1991), A47, 655-685].                  #
#                                                                            #
# The current version of the core CIF dictionary is obtainable from          #
# ftp://ftp.iucr.org/pub/cif_core.dic. The current version number is 2.4.    #
#                                                                            #
# Software is freely available for graphical display of the structure(s) in  #
# this CIF.  For information consult the CIF home page http://www.iucr.org/  #
# cif/home.html                                                              #
#                                                                            #
# This file may be used for bona fide research purposes within the           #
# scientific community so long as proper attribution is given to the journal # 
# article from which it was obtained.                                        #
#                                                                            #
##############################################################################
                                             
data_I
_audit_creation_method     SHELXL-97
_chemical_name_systematic
;
Bis[tetraaqua(1,10-phenanthroline-\k^2^<i>N</i>,<i>N</i>')cobalt(II)]
hexaaquacobalt(II) bis[3,5-bis(carboxylatomethoxy)benzoate] tetrahydrate
;
_chemical_name_common     ?
_chemical_formula_moiety
              '2(C12 H16 Co1 N2 O4 2+), H12 Co1 O6 2+, 2(C11 H7 O8 3-), 4(H2 O)'
_chemical_formula_sum     'C46 H66 Co3 N4 O34'
_chemical_formula_iupac
                    '[Co (C12 H8 N2) (H2 O)4]2 [Co (H2 O)6] (C11 H7 O8)2, 4H2 O'
_chemical_formula_weight     1395.82
_chemical_melting_point     ?
_symmetry_cell_setting     monoclinic
_symmetry_space_group_name_H-M     'P 21/n'
_symmetry_space_group_name_Hall     '-P 2yn'
loop_
    _symmetry_equiv_pos_as_xyz
    'x, y, z'
    '-x+1/2, y+1/2, -z+1/2'
    '-x, -y, -z'
    'x-1/2, -y-1/2, z-1/2'
_cell_length_a     7.09240(10)
_cell_length_b     20.3779(4)
_cell_length_c     20.1810(3)
_cell_angle_alpha     90.00
_cell_angle_beta     99.0630(10)
_cell_angle_gamma     90.00
_cell_volume     2880.31(8)
_cell_formula_units_Z     2
_cell_measurement_reflns_used     3158
_cell_measurement_theta_min     1.43
_cell_measurement_theta_max     25.00
_cell_measurement_temperature     296(2)
_exptl_crystal_description     block
_exptl_crystal_colour     pink
_exptl_crystal_size_max     .218
_exptl_crystal_size_mid     .153
_exptl_crystal_size_min     .072
_exptl_crystal_density_diffrn     1.609
_exptl_crystal_density_meas     ?
_exptl_crystal_density_method     'not measured'
_exptl_crystal_F_000     1446
_exptl_absorpt_coefficient_mu     0.957
_exptl_absorpt_correction_type     multi-scan
_exptl_absorpt_process_details     '(SADABS; Sheldrick, 1996)'
_exptl_absorpt_correction_T_min     .839
_exptl_absorpt_correction_T_max     .933
_exptl_special_details
;
;
_diffrn_ambient_temperature     296(2)
_diffrn_radiation_type     MoK\a
_diffrn_radiation_wavelength     0.71073
_diffrn_radiation_source     'fine-focus sealed tube'
_diffrn_radiation_monochromator     graphite
_diffrn_measurement_device_type     'Bruker APEXII area-detector'
_diffrn_measurement_method     '\w scans'
_diffrn_detector_area_resol_mean     ?
_diffrn_reflns_number     21923
_diffrn_reflns_av_R_equivalents     0.0535
_diffrn_reflns_av_sigmaI/netI     0.0490
_diffrn_reflns_theta_min     1.43
_diffrn_reflns_theta_max     25.00
_diffrn_reflns_theta_full     25.00
_diffrn_measured_fraction_theta_max     0.999
_diffrn_measured_fraction_theta_full     0.999
_diffrn_reflns_limit_h_min     -7
_diffrn_reflns_limit_h_max     8
_diffrn_reflns_limit_k_min     -24
_diffrn_reflns_limit_k_max     24
_diffrn_reflns_limit_l_min     -23
_diffrn_reflns_limit_l_max     23
_diffrn_standards_number     0
_diffrn_standards_interval_count     .
_diffrn_standards_interval_time     .
_diffrn_standards_decay_%     ?
_refine_special_details
;
Refinement of <i>F</i>^2^ against ALL reflections. The weighted <i>R</i>-factor
<i>wR</i> and goodness of fit <i>S</i> are based on <i>F</i>^2^, conventional
<i>R</i>-factors <i>R</i> are based on <i>F</i>, with <i>F</i> set to zero for
negative <i>F</i>^2^. The threshold expression of <i>F</i>^2^ >
\s(<i>F</i>^2^) is used only for calculating <i>R</i>-factors(gt) <i>etc</i>.
and is not relevant to the choice of reflections for refinement.
<i>R</i>-factors based on <i>F</i>^2^ are statistically about twice as large
as those based on <i>F</i>, and <i>R</i>- factors based on ALL data will be
even larger.
;
_reflns_number_total     5080
_reflns_number_gt     3751
_reflns_threshold_expression     I>2sigma(I)
_refine_ls_structure_factor_coef     Fsqd
_refine_ls_matrix_type     full
_refine_ls_R_factor_gt     0.0394
_refine_ls_wR_factor_gt     0.0921
_refine_ls_wR_factor_ref     0.1004
_refine_ls_goodness_of_fit_ref     1.085
_refine_ls_restrained_S_all     1.087
_refine_ls_number_reflns     5080
_refine_ls_number_parameters     450
_refine_ls_number_restraints     27
_refine_ls_hydrogen_treatment     mixed
_refine_ls_weighting_scheme     calc
_refine_ls_weighting_details
         'calc w=1/[\s^2^(Fo^2^)+(0.0472P)^2^+0.0000P] where P=(Fo^2^+2Fc^2^)/3'
_atom_sites_solution_hydrogens     geom
_atom_sites_solution_primary     direct
_atom_sites_solution_secondary     difmap
_refine_ls_shift/su_max     0.001
_refine_ls_shift/su_mean     0.000
_refine_diff_density_max     0.311
_refine_diff_density_min     -0.297
_refine_ls_extinction_method     none
_refine_ls_extinction_coef     ?
loop_
    _atom_type_symbol
    _atom_type_description
    _atom_type_scat_dispersion_real
    _atom_type_scat_dispersion_imag
    _atom_type_scat_source
    'C' 'C' 0.0033 0.0016
                         'International Tables Vol C Tables 4.2.6.8 and 6.1.1.4'
    'H' 'H' 0.0000 0.0000
                         'International Tables Vol C Tables 4.2.6.8 and 6.1.1.4'
    'N' 'N' 0.0061 0.0033
                         'International Tables Vol C Tables 4.2.6.8 and 6.1.1.4'
    'O' 'O' 0.0106 0.0060
                         'International Tables Vol C Tables 4.2.6.8 and 6.1.1.4'
    'Co' 'Co' 0.3494 0.9721
                         'International Tables Vol C Tables 4.2.6.8 and 6.1.1.4'
_computing_data_collection     'APEX2 (Bruker, 2006)'
_computing_cell_refinement     'SAINT (Bruker, 2006)'
_computing_data_reduction     'SAINT (Bruker, 2006)'
_computing_structure_solution     'SHELXS97 (Sheldrick, 2008)'
_computing_structure_refinement     'SHELXL97 (Sheldrick, 2008)'
_computing_molecular_graphics     'SHELXTL (Sheldrick, 2008)'
_computing_publication_material     'SHELXTL (Sheldrick, 2008)'
loop_
    _atom_site_type_symbol
    _atom_site_label
    _atom_site_fract_x
    _atom_site_fract_y
    _atom_site_fract_z
    _atom_site_U_iso_or_equiv
    _atom_site_adp_type
    _atom_site_calc_flag
    _atom_site_refinement_flags
    _atom_site_occupancy
    _atom_site_disorder_assembly
    _atom_site_disorder_group
    Co Co1 0.5000 0.0000 0.5000 0.03353(17) Uani d S 1 . .
    Co Co2 0.74606(6) 0.243825(19) 0.763479(18) 0.03271(14) Uani d . 1 . .
    N N1 0.7089(3) 0.34589(12) 0.74971(11) 0.0339(6) Uani d . 1 . .
    N N2 0.7521(3) 0.25550(12) 0.65761(11) 0.0344(6) Uani d . 1 . .
    O O1W 0.6596(4) 0.23471(14) 0.85757(11) 0.0551(7) Uani d D 1 . .
    H H1WA 0.696(4) 0.2535(16) 0.8930(12) 0.066 Uiso d D 1 . .
    H H1WB 0.548(3) 0.2210(18) 0.8584(16) 0.066 Uiso d D 1 . .
    O O1 0.7285(4) 0.00598(10) 0.32671(11) 0.0589(7) Uani d . 1 . .
    O O2W 0.8488(3) 0.14848(11) 0.76823(11) 0.0441(6) Uani d D 1 . .
    H H2WA 0.921(4) 0.1411(17) 0.8057(9) 0.053 Uiso d D 1 . .
    H H2WB 0.926(4) 0.1379(16) 0.7422(11) 0.053 Uiso d D 1 . .
    O O2 0.6887(3) 0.11208(10) 0.34103(9) 0.0383(5) Uani d . 1 . .
    O O3W 0.4615(3) 0.21473(13) 0.72790(10) 0.0486(6) Uani d D 1 . .
    H H3WA 0.395(4) 0.1961(15) 0.7526(12) 0.058 Uiso d D 1 . .
    H H3WB 0.413(4) 0.2101(17) 0.6903(8) 0.058 Uiso d D 1 . .
    O O3 0.7342(3) 0.20327(10) 0.11420(9) 0.0472(6) Uani d . 1 . .
    O O4 0.7996(3) 0.32426(10) 0.08547(9) 0.0479(6) Uani d . 1 . .
    O O4W 1.0173(3) 0.26858(11) 0.81544(12) 0.0474(6) Uani d D 1 . .
    H H4WA 1.106(4) 0.2421(12) 0.8289(16) 0.057 Uiso d D 1 . .
    H H4WB 1.072(4) 0.3051(9) 0.8180(16) 0.057 Uiso d D 1 . .
    O O5W 0.4188(4) 0.04985(11) 0.57696(12) 0.0663(8) Uani d D 1 . .
    H H5WA 0.367(5) 0.0307(15) 0.6061(15) 0.080 Uiso d D 1 . .
    H H5WB 0.389(6) 0.0890(9) 0.5780(18) 0.080 Uiso d D 1 . .
    O O5 0.7541(3) 0.30672(10) -0.02457(9) 0.0382(5) Uani d . 1 . .
    O O6W 0.4901(3) 0.08954(10) 0.44683(10) 0.0457(6) Uani d D 1 . .
    H H6WA 0.533(4) 0.0971(15) 0.4139(12) 0.055 Uiso d D 1 . .
    H H6WB 0.420(4) 0.1186(13) 0.4560(15) 0.055 Uiso d D 1 . .
    O O6 0.6088(4) -0.02370(11) 0.07416(10) 0.0524(6) Uani d . 1 . .
    O O7W 0.7879(4) 0.02001(14) 0.54018(13) 0.0592(7) Uani d D 1 . .
    H H7WA 0.849(4) 0.0467(13) 0.5203(16) 0.071 Uiso d D 1 . .
    H H7WB 0.860(5) -0.0126(12) 0.5454(18) 0.071 Uiso d D 1 . .
    O O7 0.6937(3) -0.18124(10) 0.15287(10) 0.0434(5) Uani d . 1 . .
    O O8 0.8981(3) -0.10571(11) 0.12730(10) 0.0465(6) Uani d . 1 . .
    O O8W 1.1066(5) 0.11321(14) 0.68801(14) 0.0824(10) Uani d D 1 . .
    H H8WB 1.097(6) 0.1260(18) 0.6478(12) 0.099 Uiso d D 1 . .
    H H8WA 1.137(6) 0.0734(10) 0.6857(19) 0.099 Uiso d D 1 . .
    O O9W 0.4790(4) 0.40818(12) -0.04843(13) 0.0514(6) Uani d D 1 . .
    H H9WA 0.552(4) 0.3760(13) -0.0411(14) 0.048(11) Uiso d D 1 . .
    H H9WB 0.401(5) 0.3993(19) -0.0817(15) 0.104(19) Uiso d D 1 . .
    C C1 0.6998(4) 0.39104(16) 0.79609(15) 0.0417(8) Uani d . 1 . .
    H H1A 0.7074 0.3775 0.8404 0.050 Uiso calc R 1 . .
    C C2 0.6795(5) 0.45779(17) 0.78211(17) 0.0518(9) Uani d . 1 . .
    H H2A 0.6779 0.4881 0.8165 0.062 Uiso calc R 1 . .
    C C3 0.6622(5) 0.47783(17) 0.71727(19) 0.0530(9) Uani d . 1 . .
    H H3A 0.6446 0.5221 0.7068 0.064 Uiso calc R 1 . .
    C C4 0.6708(4) 0.43239(16) 0.66644(15) 0.0420(8) Uani d . 1 . .
    C C5 0.6501(5) 0.44923(19) 0.59653(17) 0.0543(10) Uani d . 1 . .
    H H5A 0.6294 0.4927 0.5835 0.065 Uiso calc R 1 . .
    C C6 0.6604(5) 0.40298(19) 0.54975(16) 0.0521(9) Uani d . 1 . .
    H H6A 0.6444 0.4151 0.5048 0.062 Uiso calc R 1 . .
    C C7 0.6953(4) 0.33579(17) 0.56737(14) 0.0406(8) Uani d . 1 . .
    C C8 0.6990(4) 0.36689(15) 0.68516(14) 0.0335(7) Uani d . 1 . .
    C C9 0.7180(4) 0.31756(15) 0.63583(13) 0.0325(7) Uani d . 1 . .
    C C10 0.7060(5) 0.28512(19) 0.52134(16) 0.0498(9) Uani d . 1 . .
    H H10A 0.6904 0.2943 0.4757 0.060 Uiso calc R 1 . .
    C C11 0.7391(5) 0.2229(2) 0.54308(15) 0.0512(9) Uani d . 1 . .
    H H11A 0.7459 0.1892 0.5125 0.061 Uiso calc R 1 . .
    C C12 0.7631(5) 0.20916(17) 0.61220(15) 0.0446(8) Uani d . 1 . .
    H H12A 0.7876 0.1662 0.6266 0.054 Uiso calc R 1 . .
    C C13 0.6916(4) 0.07233(14) 0.22994(13) 0.0324(7) Uani d . 1 . .
    C C14 0.7154(4) 0.13290(14) 0.20404(13) 0.0326(7) Uani d . 1 . .
    H H14A 0.7379 0.1691 0.2323 0.039 Uiso calc R 1 . .
    C C15 0.7059(4) 0.14038(14) 0.13487(13) 0.0335(7) Uani d . 1 . .
    C C16 0.6709(4) 0.08749(14) 0.09286(14) 0.0352(7) Uani d . 1 . .
    H H16A 0.6637 0.0925 0.0467 0.042 Uiso calc R 1 . .
    C C17 0.6463(4) 0.02584(15) 0.12065(14) 0.0375(7) Uani d . 1 . .
    C C18 0.6587(4) 0.01780(15) 0.18883(14) 0.0373(7) Uani d . 1 . .
    H H18A 0.6453 -0.0235 0.2070 0.045 Uiso calc R 1 . .
    C C19 0.7032(4) 0.06265(15) 0.30421(13) 0.0364(7) Uani d . 1 . .
    C C20 0.7191(4) 0.21662(14) 0.04494(12) 0.0303(7) Uani d . 1 . .
    H H20A 0.5913 0.2064 0.0225 0.036 Uiso calc R 1 . .
    H H20B 0.8088 0.1896 0.0254 0.036 Uiso calc R 1 . .
    C C21 0.7619(4) 0.28832(14) 0.03547(13) 0.0301(7) Uani d . 1 . .
    C C22 0.5633(5) -0.08635(15) 0.09867(16) 0.0491(9) Uani d . 1 . .
    H H22A 0.4917 -0.1110 0.0620 0.059 Uiso calc R 1 . .
    H H22B 0.4811 -0.0801 0.1323 0.059 Uiso calc R 1 . .
    C C23 0.7349(5) -0.12653(16) 0.12912(13) 0.0366(8) Uani d . 1 . .
loop_
    _atom_site_aniso_label
    _atom_site_aniso_U_11
    _atom_site_aniso_U_22
    _atom_site_aniso_U_33
    _atom_site_aniso_U_12
    _atom_site_aniso_U_13
    _atom_site_aniso_U_23
    Co1 0.0424(4) 0.0287(3) 0.0329(3) 0.0087(3) 0.0163(3) 0.0036(2)
    Co2 0.0366(3) 0.0297(3) 0.0316(2) 0.00050(19) 0.00464(18) -0.00106(17)
    N1 0.0316(15) 0.0339(15) 0.0350(13) 0.0041(12) 0.0014(11) -0.0024(11)
    N2 0.0332(16) 0.0364(16) 0.0336(13) -0.0016(12) 0.0057(11) -0.0043(11)
    O1W 0.0514(16) 0.0808(19) 0.0353(12) -0.0249(14) 0.0131(12) -0.0124(12)
    O1 0.106(2) 0.0308(14) 0.0483(12) 0.0189(13) 0.0372(14) 0.0146(10)
    O2W 0.0503(16) 0.0350(13) 0.0458(12) 0.0040(12) 0.0035(11) -0.0021(11)
    O2 0.0557(15) 0.0302(12) 0.0309(10) 0.0071(10) 0.0126(10) 0.0033(9)
    O3W 0.0424(15) 0.0666(17) 0.0352(11) -0.0129(13) 0.0014(11) 0.0045(12)
    O3 0.0793(18) 0.0323(13) 0.0291(10) -0.0105(12) 0.0054(11) 0.0057(9)
    O4 0.0784(17) 0.0317(13) 0.0357(11) -0.0141(12) 0.0151(11) -0.0048(10)
    O4W 0.0341(14) 0.0287(13) 0.0752(16) -0.0024(11) -0.0048(12) 0.0041(12)
    O5W 0.120(2) 0.0343(14) 0.0587(14) 0.0220(15) 0.0592(15) 0.0090(12)
    O5 0.0533(14) 0.0325(12) 0.0288(10) -0.0056(10) 0.0066(10) 0.0048(9)
    O6W 0.0620(17) 0.0366(14) 0.0452(12) 0.0151(12) 0.0291(12) 0.0126(10)
    O6 0.0850(19) 0.0275(13) 0.0391(11) 0.0028(12) -0.0075(12) -0.0026(10)
    O7W 0.0489(17) 0.0568(18) 0.0733(16) 0.0085(13) 0.0140(13) 0.0192(14)
    O7 0.0420(14) 0.0323(13) 0.0552(13) 0.0002(11) 0.0058(11) 0.0082(10)
    O8 0.0469(16) 0.0452(15) 0.0470(13) -0.0055(12) 0.0065(11) 0.0075(10)
    O8W 0.115(3) 0.0616(19) 0.0827(19) 0.0341(19) 0.0517(19) 0.0138(16)
    O9W 0.0445(16) 0.0475(17) 0.0584(16) 0.0085(14) -0.0037(13) -0.0078(13)
    C1 0.040(2) 0.041(2) 0.0430(17) 0.0031(16) 0.0013(15) -0.0073(15)
    C2 0.051(2) 0.042(2) 0.061(2) 0.0047(18) 0.0050(18) -0.0142(17)
    C3 0.047(2) 0.032(2) 0.080(3) 0.0069(17) 0.0096(19) 0.0036(18)
    C4 0.034(2) 0.037(2) 0.0546(19) 0.0015(16) 0.0040(15) 0.0088(16)
    C5 0.046(2) 0.049(2) 0.067(2) 0.0035(19) 0.0087(18) 0.0227(19)
    C6 0.046(2) 0.062(3) 0.048(2) 0.0006(19) 0.0068(17) 0.0248(18)
    C7 0.0276(18) 0.057(2) 0.0373(16) -0.0055(16) 0.0056(14) 0.0055(15)
    C8 0.0247(17) 0.0343(18) 0.0404(16) -0.0015(14) 0.0018(13) 0.0021(14)
    C9 0.0231(17) 0.0380(19) 0.0360(15) -0.0038(14) 0.0036(13) 0.0057(13)
    C10 0.043(2) 0.072(3) 0.0354(17) -0.008(2) 0.0093(16) 0.0033(18)
    C11 0.046(2) 0.070(3) 0.0389(18) -0.006(2) 0.0102(16) -0.0157(17)
    C12 0.045(2) 0.044(2) 0.0459(18) 0.0017(17) 0.0081(16) -0.0065(16)
    C13 0.0323(18) 0.0343(18) 0.0321(15) 0.0024(14) 0.0101(13) 0.0015(13)
    C14 0.0398(19) 0.0258(17) 0.0329(15) 0.0004(14) 0.0081(14) 0.0028(12)
    C15 0.0407(19) 0.0265(17) 0.0334(15) -0.0006(14) 0.0059(14) 0.0087(13)
    C16 0.040(2) 0.0321(18) 0.0327(15) 0.0024(15) 0.0025(14) 0.0057(13)
    C17 0.042(2) 0.0303(18) 0.0378(16) 0.0029(15) -0.0010(14) -0.0046(13)
    C18 0.044(2) 0.0290(17) 0.0388(16) 0.0024(15) 0.0048(14) 0.0067(13)
    C19 0.041(2) 0.0363(19) 0.0353(15) 0.0046(16) 0.0155(14) 0.0081(14)
    C20 0.0342(18) 0.0302(17) 0.0258(14) -0.0016(14) 0.0025(13) 0.0018(12)
    C21 0.0338(18) 0.0262(17) 0.0314(15) -0.0027(14) 0.0086(13) 0.0016(13)
    C22 0.061(3) 0.0277(19) 0.0520(19) -0.0018(17) -0.0109(17) -0.0066(15)
    C23 0.047(2) 0.035(2) 0.0256(14) 0.0019(17) 0.0007(14) -0.0030(13)
_geom_special_details
;
All e.s.d.'s (except the e.s.d. in the dihedral angle between two l.s. planes)
are estimated using the full covariance matrix. The cell e.s.d.'s are taken
into account individually in the estimation of e.s.d.'s in distances, angles
and torsion angles; correlations between e.s.d.'s in cell parameters are only
used when they are defined by crystal symmetry. An approximate (isotropic)
treatment of cell e.s.d.'s is used for estimating e.s.d.'s involving l.s.
planes.
;
loop_
    _geom_bond_atom_site_label_1
    _geom_bond_atom_site_label_2
    _geom_bond_site_symmetry_2
    _geom_bond_distance
    _geom_bond_publ_flag
    Co1 O5W 3_656 2.0144(19) ?
    Co1 O5W . 2.0144(19) y
    Co1 O6W 3_656 2.112(2) ?
    Co1 O6W . 2.112(2) y
    Co1 O7W . 2.115(3) y
    Co1 O7W 3_656 2.115(3) ?
    Co2 O2W . 2.072(2) y
    Co2 O1W . 2.093(2) y
    Co2 O4W . 2.102(2) y
    Co2 N1 . 2.109(2) y
    Co2 O3W . 2.118(2) y
    Co2 N2 . 2.157(2) y
    N1 C1 . 1.321(4) ?
    N1 C8 . 1.362(3) ?
    N2 C12 . 1.327(4) ?
    N2 C9 . 1.348(4) ?
    O1W H1WA . 0.816(17) ?
    O1W H1WB . 0.839(17) ?
    O1 C19 . 1.244(3) ?
    O2W H2WA . 0.856(17) ?
    O2W H2WB . 0.846(17) ?
    O2 C19 . 1.266(3) ?
    O3W H3WA . 0.831(17) ?
    O3W H3WB . 0.788(17) ?
    O3 C15 . 1.372(3) ?
    O3 C20 . 1.412(3) ?
    O4 C21 . 1.241(3) ?
    O4W H4WA . 0.841(17) ?
    O4W H4WB . 0.837(17) ?
    O5W H5WA . 0.837(17) ?
    O5W H5WB . 0.826(18) ?
    O5 C21 . 1.261(3) ?
    O6W H6WA . 0.788(17) ?
    O6W H6WB . 0.810(17) ?
    O6 C17 . 1.375(3) ?
    O6 C22 . 1.424(4) ?
    O7W H7WA . 0.836(18) ?
    O7W H7WB . 0.834(18) ?
    O7 C23 . 1.266(4) ?
    O8 C23 . 1.239(4) ?
    O8W H8WB . 0.845(18) ?
    O8W H8WA . 0.842(18) ?
    O9W H9WA . 0.833(17) ?
    O9W H9WB . 0.819(18) ?
    C1 C2 . 1.392(5) ?
    C1 H1A . 0.9300 ?
    C2 C3 . 1.358(5) ?
    C2 H2A . 0.9300 ?
    C3 C4 . 1.390(4) ?
    C3 H3A . 0.9300 ?
    C4 C8 . 1.393(4) ?
    C4 C5 . 1.437(4) ?
    C5 C6 . 1.344(5) ?
    C5 H5A . 0.9300 ?
    C6 C7 . 1.426(5) ?
    C6 H6A . 0.9300 ?
    C7 C10 . 1.399(5) ?
    C7 C9 . 1.415(4) ?
    C8 C9 . 1.436(4) ?
    C10 C11 . 1.350(5) ?
    C10 H10A . 0.9300 ?
    C11 C12 . 1.406(4) ?
    C11 H11A . 0.9300 ?
    C12 H12A . 0.9300 ?
    C13 C14 . 1.361(4) ?
    C13 C18 . 1.384(4) ?
    C13 C19 . 1.501(3) ?
    C14 C15 . 1.395(3) ?
    C14 H14A . 0.9300 ?
    C15 C16 . 1.370(4) ?
    C16 C17 . 1.398(4) ?
    C16 H16A . 0.9300 ?
    C17 C18 . 1.375(4) ?
    C18 H18A . 0.9300 ?
    C20 C21 . 1.511(4) ?
    C20 H20A . 0.9700 ?
    C20 H20B . 0.9700 ?
    C22 C23 . 1.515(4) ?
    C22 H22A . 0.9700 ?
    C22 H22B . 0.9700 ?
loop_
    _geom_angle_atom_site_label_1
    _geom_angle_atom_site_label_2
    _geom_angle_atom_site_label_3
    _geom_angle_site_symmetry_1
    _geom_angle_site_symmetry_3
    _geom_angle
    _geom_angle_publ_flag
    O5W Co1 O5W 3_656 . 180.00(8) ?
    O5W Co1 O6W 3_656 3_656 88.01(8) ?
    O5W Co1 O6W . 3_656 91.99(8) ?
    O5W Co1 O6W 3_656 . 91.99(8) ?
    O5W Co1 O6W . . 88.01(8) ?
    O6W Co1 O6W 3_656 . 180.0000(10)
                                   ?
    O5W Co1 O7W 3_656 . 90.96(12) ?
    O5W Co1 O7W . . 89.04(12) ?
    O6W Co1 O7W 3_656 . 91.08(10) ?
    O6W Co1 O7W . . 88.92(10) ?
    O5W Co1 O7W 3_656 3_656 89.04(12) ?
    O5W Co1 O7W . 3_656 90.96(12) ?
    O6W Co1 O7W 3_656 3_656 88.92(10) ?
    O6W Co1 O7W . 3_656 91.08(10) ?
    O7W Co1 O7W . 3_656 180.0 ?
    O2W Co2 O1W . . 91.48(10) ?
    O2W Co2 O4W . . 85.09(9) ?
    O1W Co2 O4W . . 86.82(10) ?
    O2W Co2 N1 . . 165.12(9) ?
    O1W Co2 N1 . . 99.13(10) ?
    O4W Co2 N1 . . 85.11(9) ?
    O2W Co2 O3W . . 93.59(10) ?
    O1W Co2 O3W . . 83.29(9) ?
    O4W Co2 O3W . . 169.99(9) ?
    N1 Co2 O3W . . 97.97(10) ?
    O2W Co2 N2 . . 95.03(9) ?
    O1W Co2 N2 . . 164.28(10) ?
    O4W Co2 N2 . . 107.96(10) ?
    N1 Co2 N2 . . 77.42(9) ?
    O3W Co2 N2 . . 82.04(8) ?
    C1 N1 C8 . . 117.2(3) ?
    C1 N1 Co2 . . 127.8(2) ?
    C8 N1 Co2 . . 114.98(19) ?
    C12 N2 C9 . . 118.0(3) ?
    C12 N2 Co2 . . 128.2(2) ?
    C9 N2 Co2 . . 113.33(17) ?
    Co2 O1W H1WA . . 131(2) ?
    Co2 O1W H1WB . . 117(2) ?
    H1WA O1W H1WB . . 108(2) ?
    Co2 O2W H2WA . . 111(2) ?
    Co2 O2W H2WB . . 118(2) ?
    H2WA O2W H2WB . . 99(2) ?
    Co2 O3W H3WA . . 122(2) ?
    Co2 O3W H3WB . . 127(2) ?
    H3WA O3W H3WB . . 109(3) ?
    C15 O3 C20 . . 119.3(2) ?
    Co2 O4W H4WA . . 126(2) ?
    Co2 O4W H4WB . . 129(2) ?
    H4WA O4W H4WB . . 103(2) ?
    Co1 O5W H5WA . . 121(2) ?
    Co1 O5W H5WB . . 128(2) ?
    H5WA O5W H5WB . . 107(2) ?
    Co1 O6W H6WA . . 128(2) ?
    Co1 O6W H6WB . . 119(2) ?
    H6WA O6W H6WB . . 112(3) ?
    C17 O6 C22 . . 116.8(2) ?
    Co1 O7W H7WA . . 119(2) ?
    Co1 O7W H7WB . . 115(3) ?
    H7WA O7W H7WB . . 103(2) ?
    H8WB O8W H8WA . . 103(2) ?
    H9WA O9W H9WB . . 107(3) ?
    N1 C1 C2 . . 123.5(3) ?
    N1 C1 H1A . . 118.3 ?
    C2 C1 H1A . . 118.3 ?
    C3 C2 C1 . . 118.7(3) ?
    C3 C2 H2A . . 120.7 ?
    C1 C2 H2A . . 120.7 ?
    C2 C3 C4 . . 120.2(3) ?
    C2 C3 H3A . . 119.9 ?
    C4 C3 H3A . . 119.9 ?
    C3 C4 C8 . . 117.3(3) ?
    C3 C4 C5 . . 123.8(3) ?
    C8 C4 C5 . . 118.9(3) ?
    C6 C5 C4 . . 120.9(3) ?
    C6 C5 H5A . . 119.5 ?
    C4 C5 H5A . . 119.5 ?
    C5 C6 C7 . . 121.6(3) ?
    C5 C6 H6A . . 119.2 ?
    C7 C6 H6A . . 119.2 ?
    C10 C7 C9 . . 116.4(3) ?
    C10 C7 C6 . . 124.6(3) ?
    C9 C7 C6 . . 118.9(3) ?
    N1 C8 C4 . . 123.0(3) ?
    N1 C8 C9 . . 116.5(3) ?
    C4 C8 C9 . . 120.5(3) ?
    N2 C9 C7 . . 123.5(3) ?
    N2 C9 C8 . . 117.5(2) ?
    C7 C9 C8 . . 119.0(3) ?
    C11 C10 C7 . . 120.1(3) ?
    C11 C10 H10A . . 119.9 ?
    C7 C10 H10A . . 119.9 ?
    C10 C11 C12 . . 119.8(3) ?
    C10 C11 H11A . . 120.1 ?
    C12 C11 H11A . . 120.1 ?
    N2 C12 C11 . . 122.2(3) ?
    N2 C12 H12A . . 118.9 ?
    C11 C12 H12A . . 118.9 ?
    C14 C13 C18 . . 121.1(2) ?
    C14 C13 C19 . . 120.8(3) ?
    C18 C13 C19 . . 118.1(3) ?
    C13 C14 C15 . . 119.6(3) ?
    C13 C14 H14A . . 120.2 ?
    C15 C14 H14A . . 120.2 ?
    C16 C15 O3 . . 124.6(2) ?
    C16 C15 C14 . . 120.6(3) ?
    O3 C15 C14 . . 114.8(3) ?
    C15 C16 C17 . . 118.7(3) ?
    C15 C16 H16A . . 120.6 ?
    C17 C16 H16A . . 120.6 ?
    C18 C17 O6 . . 124.8(3) ?
    C18 C17 C16 . . 121.1(3) ?
    O6 C17 C16 . . 114.1(2) ?
    C17 C18 C13 . . 118.9(3) ?
    C17 C18 H18A . . 120.6 ?
    C13 C18 H18A . . 120.6 ?
    O1 C19 O2 . . 123.0(2) ?
    O1 C19 C13 . . 117.9(3) ?
    O2 C19 C13 . . 119.0(3) ?
    O3 C20 C21 . . 109.0(2) ?
    O3 C20 H20A . . 109.9 ?
    C21 C20 H20A . . 109.9 ?
    O3 C20 H20B . . 109.9 ?
    C21 C20 H20B . . 109.9 ?
    H20A C20 H20B . . 108.3 ?
    O4 C21 O5 . . 125.2(3) ?
    O4 C21 C20 . . 119.3(2) ?
    O5 C21 C20 . . 115.5(2) ?
    O6 C22 C23 . . 114.4(3) ?
    O6 C22 H22A . . 108.6 ?
    C23 C22 H22A . . 108.6 ?
    O6 C22 H22B . . 108.6 ?
    C23 C22 H22B . . 108.6 ?
    H22A C22 H22B . . 107.6 ?
    O8 C23 O7 . . 125.8(3) ?
    O8 C23 C22 . . 119.9(3) ?
    O7 C23 C22 . . 114.3(3) ?
loop_
    _geom_torsion_atom_site_label_1
    _geom_torsion_atom_site_label_2
    _geom_torsion_atom_site_label_3
    _geom_torsion_atom_site_label_4
    _geom_torsion_site_symmetry_1
    _geom_torsion_site_symmetry_2
    _geom_torsion_site_symmetry_3
    _geom_torsion_site_symmetry_4
    _geom_torsion
    _geom_torsion_publ_flag
    O2W Co2 N1 C1 . . . . -114.6(4) ?
    O1W Co2 N1 C1 . . . . 20.4(3) ?
    O4W Co2 N1 C1 . . . . -65.6(3) ?
    O3W Co2 N1 C1 . . . . 104.8(3) ?
    N2 Co2 N1 C1 . . . . -175.2(3) ?
    O2W Co2 N1 C8 . . . . 63.3(4) ?
    O1W Co2 N1 C8 . . . . -161.7(2) ?
    O4W Co2 N1 C8 . . . . 112.3(2) ?
    O3W Co2 N1 C8 . . . . -77.3(2) ?
    N2 Co2 N1 C8 . . . . 2.66(19) ?
    O2W Co2 N2 C12 . . . . 17.1(3) ?
    O1W Co2 N2 C12 . . . . -97.0(4) ?
    O4W Co2 N2 C12 . . . . 103.6(3) ?
    N1 Co2 N2 C12 . . . . -175.9(3) ?
    O3W Co2 N2 C12 . . . . -75.8(3) ?
    O2W Co2 N2 C9 . . . . -171.1(2) ?
    O1W Co2 N2 C9 . . . . 74.8(4) ?
    O4W Co2 N2 C9 . . . . -84.6(2) ?
    N1 Co2 N2 C9 . . . . -4.08(19) ?
    O3W Co2 N2 C9 . . . . 96.0(2) ?
    C8 N1 C1 C2 . . . . 0.5(5) ?
    Co2 N1 C1 C2 . . . . 178.4(2) ?
    N1 C1 C2 C3 . . . . 2.1(5) ?
    C1 C2 C3 C4 . . . . -2.0(5) ?
    C2 C3 C4 C8 . . . . -0.5(5) ?
    C2 C3 C4 C5 . . . . 178.8(3) ?
    C3 C4 C5 C6 . . . . 179.8(3) ?
    C8 C4 C5 C6 . . . . -0.9(5) ?
    C4 C5 C6 C7 . . . . -1.1(5) ?
    C5 C6 C7 C10 . . . . 179.4(3) ?
    C5 C6 C7 C9 . . . . 0.5(5) ?
    C1 N1 C8 C4 . . . . -3.2(4) ?
    Co2 N1 C8 C4 . . . . 178.6(2) ?
    C1 N1 C8 C9 . . . . 177.2(3) ?
    Co2 N1 C8 C9 . . . . -1.0(3) ?
    C3 C4 C8 N1 . . . . 3.3(5) ?
    C5 C4 C8 N1 . . . . -176.1(3) ?
    C3 C4 C8 C9 . . . . -177.2(3) ?
    C5 C4 C8 C9 . . . . 3.5(4) ?
    C12 N2 C9 C7 . . . . -0.6(4) ?
    Co2 N2 C9 C7 . . . . -173.3(2) ?
    C12 N2 C9 C8 . . . . 177.7(3) ?
    Co2 N2 C9 C8 . . . . 5.0(3) ?
    C10 C7 C9 N2 . . . . 1.2(4) ?
    C6 C7 C9 N2 . . . . -179.7(3) ?
    C10 C7 C9 C8 . . . . -177.0(3) ?
    C6 C7 C9 C8 . . . . 2.1(4) ?
    N1 C8 C9 N2 . . . . -2.8(4) ?
    C4 C8 C9 N2 . . . . 177.6(3) ?
    N1 C8 C9 C7 . . . . 175.5(3) ?
    C4 C8 C9 C7 . . . . -4.1(4) ?
    C9 C7 C10 C11 . . . . -0.8(5) ?
    C6 C7 C10 C11 . . . . -179.8(3) ?
    C7 C10 C11 C12 . . . . -0.2(5) ?
    C9 N2 C12 C11 . . . . -0.5(5) ?
    Co2 N2 C12 C11 . . . . 170.9(2) ?
    C10 C11 C12 N2 . . . . 0.9(5) ?
    C18 C13 C14 C15 . . . . 0.2(4) ?
    C19 C13 C14 C15 . . . . 179.3(3) ?
    C20 O3 C15 C16 . . . . 2.9(4) ?
    C20 O3 C15 C14 . . . . -177.2(3) ?
    C13 C14 C15 C16 . . . . 0.7(5) ?
    C13 C14 C15 O3 . . . . -179.2(3) ?
    O3 C15 C16 C17 . . . . 179.5(3) ?
    C14 C15 C16 C17 . . . . -0.5(5) ?
    C22 O6 C17 C18 . . . . 5.8(5) ?
    C22 O6 C17 C16 . . . . -173.9(3) ?
    C15 C16 C17 C18 . . . . -0.7(5) ?
    C15 C16 C17 O6 . . . . 179.0(3) ?
    O6 C17 C18 C13 . . . . -178.0(3) ?
    C16 C17 C18 C13 . . . . 1.6(5) ?
    C14 C13 C18 C17 . . . . -1.4(5) ?
    C19 C13 C18 C17 . . . . 179.5(3) ?
    C14 C13 C19 O1 . . . . -162.3(3) ?
    C18 C13 C19 O1 . . . . 16.8(4) ?
    C14 C13 C19 O2 . . . . 17.1(4) ?
    C18 C13 C19 O2 . . . . -163.8(3) ?
    C15 O3 C20 C21 . . . . -178.3(2) ?
    O3 C20 C21 O4 . . . . -0.9(4) ?
    O3 C20 C21 O5 . . . . 179.7(2) ?
    C17 O6 C22 C23 . . . . -81.3(3) ?
    O6 C22 C23 O8 . . . . -4.5(4) ?
    O6 C22 C23 O7 . . . . 177.7(2) ?
loop_
    _geom_hbond_atom_site_label_D
    _geom_hbond_atom_site_label_H
    _geom_hbond_atom_site_label_A
    _geom_hbond_site_symmetry_A
    _geom_hbond_distance_DH
    _geom_hbond_distance_HA
    _geom_hbond_distance_DA
    _geom_hbond_angle_DHA
    O4W H4WA O7 3_756 0.841(17) 1.878(18) 2.713(3) 173(3)
    O2W H2WA O8 3_756 0.856(17) 1.86(2) 2.690(3) 163(3)
    O8W H8WA O1 3_756 0.842(18) 1.91(2) 2.732(3) 163(4)
    O4W H4WB O2 4_666 0.837(17) 1.905(18) 2.731(3) 169(3)
    O7W H7WA O9W 4_666 0.836(18) 2.01(2) 2.818(3) 164(3)
    O8W H8WB O4 4_666 0.845(18) 2.29(3) 2.945(3) 134(4)
    O3W H3WA O7 3_656 0.831(17) 2.122(18) 2.881(3) 152(3)
    O5W H5WA O1 3_656 0.837(17) 1.774(18) 2.609(3) 175(4)
    O1W H1WB O7 3_656 0.839(17) 1.880(17) 2.711(3) 170(3)
    O6W H6WB O5 4_566 0.810(17) 2.002(18) 2.812(3) 177(3)
    O5W H5WB O4 4_566 0.826(18) 1.891(19) 2.715(3) 174(4)
    O3W H3WB O4 4_566 0.788(17) 2.253(18) 3.029(3) 168(4)
    O3W H3WB O3 4_566 0.788(17) 2.54(3) 3.080(3) 127(3)
    O9W H9WB O2 4_565 0.819(18) 2.004(18) 2.818(3) 172(4)
    O7W H7WB O9W 2_645 0.834(18) 1.974(18) 2.805(4) 174(4)
    O1W H1WA O5 1_556 0.816(17) 1.974(18) 2.785(3) 172(4)
    O6W H6WA O2 . 0.788(17) 1.997(17) 2.775(3) 169(3)
    O2W H2WB O8W . 0.846(17) 1.877(18) 2.723(3) 177(3)
    O9W H9WA O5 . 0.833(17) 2.004(18) 2.831(3) 173(3)
data_global
_journal_date_recd_electronic     2010-11-06
_journal_date_accepted     2010-11-10
_journal_name_full     'Acta Crystallographica, Section E'
_journal_year     2010
_journal_volume     66
_journal_issue     12
_journal_page_first     m1577
_journal_page_last     m1578
_journal_paper_category     QM
_journal_coeditor_code     WM2426
_publ_contact_author
;
     Dr. Yun-Long Feng
     Zhejiang Key Laboratory for Reactive Chemistry on Solid Surfaces,
     Institute of Physical Chemistry
     Zhejiang Normal University
     Jinhua
     Zhejiang 321004
     People's Republic of China
;
_publ_contact_author_email     sky37@zjnu.edu.cn
_publ_contact_author_fax     '86 579 82282595'
_publ_contact_author_phone     '86 579 82282386'
_publ_section_title
;
Bis[tetraaqua(1,10-phenanthroline-\k^2^<i>N</i>,<i>N</i>')cobalt(II)]
hexaaquacobalt(II) bis[3,5-bis(carboxylatomethoxy)benzoate] tetrahydrate
;
loop_
    _publ_author_name
    _publ_author_address
    'Hui-Ying Song'
;
     College of Chemistry and Life Sciences,
     Zhejiang Normal University,
     Jinhua, Zhejiang 321004,
     People's Republic of China
;
    'Xiao-Juan Wang'
;
     Zhejiang Key Laboratory for Reactive Chemistry on Solid Surfaces,
     Institute of Physical Chemistry,
     Zhejiang Normal University,
     Jinhua, Zhejiang 321004,
     People's Republic of China
;
    'Shi-Zhen Qiu'
;
     College of Chemistry and Life Sciences,
     Zhejiang Normal University,
     Jinhua, Zhejiang 321004,
     People's Republic of China
;
    'Yun-Long Feng'
;
     Zhejiang Key Laboratory for Reactive Chemistry on Solid Surfaces,
     Institute of Physical Chemistry,
     Zhejiang Normal University,
     Jinhua, Zhejiang 321004,
     People's Republic of China
;
