# Supplementary material for: Bis[tetra­aqua­(1,10-phenanthroline-κ2 N,N′)cobalt(II)] hexa­aqua­cobalt(II) bis­[3,5-bis­(carboxyl­atometh­oxy)benzoate] tetra­hydrate
Source: Acta Crystallogr Sect E Struct Rep Online. 2010 Nov 17;66(Pt 12):m1577–8. doi: 10.1107/S1600536810046386 (PMC3011475; doi:10.1107/S1600536810046386)
Supplement: Supplementary file 2 [file e-66-m1577-Isup2.hkl]

# 
# h,k,l, Fc-squared, Fo-squared, sigma(Fo-squared) and status flag 
# 
data_I
_shelx_title ' j in P2(1)/n' 
_shelx_refln_list_code          4 
_shelx_F_calc_maximum      378.76 
_exptl_crystal_F_000      1446.00 
_reflns_d_resolution_high  0.8409 
 
loop_ 
 _symmetry_equiv_pos_as_xyz 
 'x, y, z' 
 '-x+1/2, y+1/2, -z+1/2' 
 '-x, -y, -z' 
 'x-1/2, -y-1/2, z-1/2' 
 
_cell_length_a     7.0924 
_cell_length_b    20.3779 
_cell_length_c    20.1810 
_cell_angle_alpha  90.000 
_cell_angle_beta   99.063 
_cell_angle_gamma  90.000 
 
_shelx_F_squared_multiplier     1.000 
 
loop_ 
 _refln_index_h 
 _refln_index_k 
 _refln_index_l 
 _refln_F_squared_calc 
 _refln_F_squared_meas 
 _refln_F_squared_sigma 
 _refln_observed_status 
   2   0   0   143458.44   149934.56   3784.20 o 
   4   0   0    25872.40    26646.86    489.68 o 
   6   0   0       29.14        0.00     39.33 o 
   8   0   0      219.44      162.94     76.99 o 
   1   1   0     5600.21     5742.81    126.79 o 
   2   1   0    10621.00    11093.32    208.73 o 
   3   1   0     4094.35     4259.04     82.49 o 
   4   1   0     6304.39     6432.21    109.69 o 
   5   1   0      636.54      598.21     27.59 o 
   6   1   0      606.29      562.48     81.62 o 
   7   1   0       42.46       31.89     33.35 o 
   8   1   0      194.35      144.84     48.93 o 
   1   2   0     9110.75     8617.75    185.86 o 
   2   2   0    44326.69    45611.48    732.35 o 
   3   2   0      894.26      783.62     38.16 o 
   4   2   0    15734.95    16202.43    251.76 o 
   5   2   0       15.42       18.65     13.46 o 
   6   2   0     6140.45     5867.15    212.53 o 
   7   2   0        1.84       20.19     34.48 o 
   8   2   0      380.47      318.14     62.33 o 
   1   3   0     4857.01     4708.49    106.22 o 
   2   3   0     6729.96     7767.27    134.18 o 
   3   3   0      322.22      339.98     18.42 o 
   4   3   0     3940.85     4275.28     80.36 o 
   5   3   0       57.83       43.85     16.08 o 
   6   3   0        0.12        4.39     23.69 o 
   7   3   0      184.08      141.52     74.41 o 
   8   3   0       10.29        1.82     56.94 o 
   1   4   0      362.91      560.53     23.09 o 
   2   4   0     4627.21     4381.39     74.79 o 
   3   4   0     4791.93     4671.73     75.61 o 
   4   4   0     9019.82     9154.80    151.43 o 
   5   4   0       97.01       85.54     20.28 o 
   6   4   0      724.59      683.17     55.90 o 
   7   4   0      212.85      178.85     46.21 o 
   8   4   0     1533.96     1227.42    162.63 o 
   1   5   0    18014.85    17588.56    325.86 o 
   2   5   0     1957.97     1926.87     33.01 o 
   3   5   0      431.43      453.09     23.56 o 
   4   5   0     1979.88     1958.23     59.17 o 
   5   5   0       47.16       50.94     18.62 o 
   6   5   0      132.45      127.31     26.89 o 
   7   5   0      381.04      154.13     70.76 o 
   8   5   0      304.20      126.95     82.91 o 
   0   6   0     6286.83     6078.90    176.67 o 
   1   6   0      436.79      354.14     16.57 o 
   2   6   0      271.74      403.54     19.46 o 
   3   6   0     1547.02     1636.82     36.44 o 
   4   6   0      949.91      939.75     56.24 o 
   5   6   0      316.28      329.78     32.47 o 
   6   6   0     1155.09     1173.94     86.23 o 
   7   6   0      151.29       99.16     64.84 o 
   8   6   0      170.83      161.42     85.80 o 
   1   7   0     1824.62     1765.45     67.11 o 
   2   7   0     6967.08     7122.24    118.66 o 
   3   7   0      981.29     1055.35     24.90 o 
   4   7   0      477.27      412.56     41.61 o 
   5   7   0       44.84        9.92     22.72 o 
   6   7   0       27.37       37.43     27.27 o 
   7   7   0      414.03      334.05     59.18 o 
   0   8   0    18919.65    18679.16    483.88 o 
   1   8   0     3126.08     3373.56     80.00 o 
   2   8   0      690.73      792.83     29.50 o 
   3   8   0     2456.31     2553.90     49.08 o 
   4   8   0     3042.62     3050.57     84.19 o 
   5   8   0       72.78       69.71     28.24 o 
   6   8   0      278.60      199.92     39.40 o 
   7   8   0        3.52        0.30     40.83 o 
   1   9   0     3233.54     3350.76     81.68 o 
   2   9   0      247.23      214.50     18.01 o 
   3   9   0      375.67      369.70     20.14 o 
   4   9   0       40.53       25.89     21.46 o 
   5   9   0     1907.18     1917.97    161.44 o 
   6   9   0      382.08      332.61     47.30 o 
   7   9   0      166.41       54.49     49.88 o 
   0  10   0     3090.24     3232.48     87.71 o 
   1  10   0     6746.46     6973.84    154.06 o 
   2  10   0     6808.98     6897.86    149.92 o 
   3  10   0     3437.76     3448.09     70.80 o 
   4  10   0      137.63       75.91     27.39 o 
   5  10   0      320.49      320.01     78.43 o 
   6  10   0      621.29      554.16     58.12 o 
   7  10   0        0.77        0.00     30.03 o 
   1  11   0      335.41      336.19     22.53 o 
   2  11   0      372.91      341.16     28.41 o 
   3  11   0        8.12       21.21     11.38 o 
   4  11   0       35.19       54.32     24.84 o 
   5  11   0      204.92      154.26     37.54 o 
   6  11   0      173.29      125.31     36.96 o 
   7  11   0      253.55      285.59     66.35 o 
   0  12   0     4068.82     4116.15    109.83 o 
   1  12   0     4803.42     4799.66    112.94 o 
   2  12   0       72.67       76.44     18.36 o 
   3  12   0      370.67      407.49     39.06 o 
   4  12   0     2394.29     2409.86    174.73 o 
   5  12   0       91.98       93.93     31.80 o 
   6  12   0       47.78       20.19     33.51 o 
   7  12   0      134.07       81.59     42.45 o 
   1  13   0     2379.64     2514.39     77.52 o 
   2  13   0       13.49       12.80     15.54 o 
   3  13   0      852.78      781.53     45.46 o 
   4  13   0      310.71      204.56     37.19 o 
   5  13   0      444.47      535.18     79.79 o 
   6  13   0      216.51      190.83     45.15 o 
   7  13   0       17.13       30.13     38.97 o 
   0  14   0      368.89      408.48     45.22 o 
   1  14   0     2678.89     2849.67     75.57 o 
   2  14   0     2065.40     2053.30     69.67 o 
   3  14   0      350.88      314.08     33.32 o 
   4  14   0      240.08      321.32     44.62 o 
   5  14   0       96.52       73.78     34.68 o 
   6  14   0      565.07      505.29     63.69 o 
   1  15   0      285.98      267.10     28.42 o 
   2  15   0       43.55       18.34     18.31 o 
   3  15   0       81.98       58.27     25.83 o 
   4  15   0      334.30      356.27     46.97 o 
   5  15   0      313.58      297.92     52.22 o 
   6  15   0       10.07       22.01     35.73 o 
   0  16   0     1160.03     1202.40    189.59 o 
   1  16   0      758.08      721.21     54.89 o 
   2  16   0     1999.11     1965.92     72.85 o 
   3  16   0       23.52       21.33     23.91 o 
   4  16   0     1916.27     1967.29    101.13 o 
   5  16   0      224.80      302.60     62.77 o 
   6  16   0      221.04      309.32     55.54 o 
   1  17   0      378.79      366.54     42.71 o 
   2  17   0        2.96        0.00     21.33 o 
   3  17   0       41.27       19.40     26.63 o 
   4  17   0        2.25        0.00     24.21 o 
   5  17   0      710.52      787.53     84.68 o 
   0  18   0      354.33      339.46     50.24 o 
   1  18   0      360.31      366.38     43.70 o 
   2  18   0     1926.10     1972.94    138.86 o 
   3  18   0       59.30        0.00     32.61 o 
   4  18   0       46.69       35.27     37.41 o 
   5  18   0      192.00      103.60     41.32 o 
   1  19   0       32.78       33.79     26.68 o 
   2  19   0      192.94      215.43     38.64 o 
   3  19   0      905.54      851.46    167.80 o 
   4  19   0        6.08       59.26     47.13 o 
   5  19   0       30.43       22.40     33.90 o 
   0  20   0      836.16      823.14    131.20 o 
   1  20   0       52.54       31.61     29.75 o 
   2  20   0        0.35       21.83     28.91 o 
   3  20   0        9.24        0.00     36.46 o 
   4  20   0      646.96      700.10     92.07 o 
   1  21   0      161.94      183.41     39.30 o 
   2  21   0      187.47      251.71     55.49 o 
   3  21   0      257.60      198.51     57.61 o 
   4  21   0        0.03        0.00     42.83 o 
   0  22   0       11.13       87.16     58.01 o 
   1  22   0      552.36      564.64     60.97 o 
   2  22   0     1518.68     1609.77    163.24 o 
   3  22   0      134.45       45.46     47.91 o 
   1  23   0      330.10      369.45     52.75 o 
   2  23   0        3.15        0.00     41.96 o 
   0  24   0      171.16       58.46     66.97 o 
   1  24   0      224.41      201.58     72.36 o 
  -7   0   1      185.04      106.75     59.98 o 
  -5   0   1     1844.06     2060.65     61.47 o 
  -3   0   1     6626.19     6832.93    192.58 o 
  -1   0   1    12383.63    12857.77    339.36 o 
   1   0   1       82.38       82.61     16.25 o 
   3   0   1    24518.27    24271.31    513.70 o 
   5   0   1       63.54       93.66     19.89 o 
   7   0   1     1353.72     1382.62    148.21 o 
  -8   1   1      171.28      126.17     49.39 o 
  -7   1   1      409.68      468.40     64.62 o 
  -6   1   1      585.52      402.58     55.16 o 
  -5   1   1      579.43      583.56     25.29 o 
  -4   1   1    35789.48    36190.16    498.97 o 
  -3   1   1     1172.63     1197.44     35.10 o 
  -2   1   1     9951.87    10435.69    226.97 o 
  -1   1   1       21.02        5.69      6.65 o 
   0   1   1      868.11      550.16     27.64 o 
   1   1   1       14.91        7.82      3.72 o 
   2   1   1    66883.23    67751.04   1399.04 o 
   3   1   1      212.48      255.38     15.17 o 
   4   1   1      353.62      357.72     23.04 o 
   5   1   1      388.99      358.78     25.56 o 
   6   1   1     1442.79     1427.35     96.14 o 
   7   1   1       52.15       51.42     37.74 o 
   8   1   1      149.12       35.35     42.97 o 
  -8   2   1      195.16       77.23     47.11 o 
  -7   2   1     2811.89     2937.99    503.31 o 
  -6   2   1      126.31      111.65     38.46 o 
  -5   2   1      906.18      791.42     29.01 o 
  -4   2   1     4688.41     4680.87     80.10 o 
  -3   2   1    17654.15    17710.68    293.01 o 
  -2   2   1    36875.75    38242.30    797.75 o 
  -1   2   1    19484.91    19007.56    494.57 o 
   0   2   1     8767.79     8315.29    312.66 o 
   1   2   1    36394.70    36664.20    768.83 o 
   2   2   1      719.84      662.04     23.13 o 
   3   2   1     2801.82     3000.28     63.46 o 
   4   2   1       35.47       25.53      9.58 o 
   5   2   1     2328.00     2347.52     62.88 o 
   6   2   1     1328.58     1105.19     86.18 o 
   7   2   1      407.27      442.91    110.09 o 
   8   2   1      237.81      100.28     51.63 o 
  -8   3   1      276.68      101.35     50.66 o 
  -7   3   1       62.39       55.86     37.36 o 
  -6   3   1     2727.87     2868.20     88.93 o 
  -5   3   1        7.98       26.86     12.25 o 
  -4   3   1      143.87      136.74     14.53 o 
  -3   3   1     2041.83     2180.81     45.03 o 
  -2   3   1       39.25       28.99      6.82 o 
  -1   3   1     8334.60     8144.01    178.26 o 
   0   3   1     7360.61     7854.41    301.12 o 
   1   3   1     1250.37     1318.88     31.47 o 
   2   3   1      137.68      142.90     18.33 o 
   3   3   1     1769.53     1871.09     65.08 o 
   4   3   1     4705.60     4798.39     87.57 o 
   5   3   1        3.71        0.61     15.00 o 
   6   3   1      363.90      295.84    135.53 o 
   7   3   1       58.92       61.63     38.76 o 
   8   3   1       76.41        0.00     64.39 o 
  -8   4   1      445.57      262.40     96.12 o 
  -7   4   1      612.29      387.64     92.78 o 
  -6   4   1     2026.16     1894.54     64.14 o 
  -5   4   1     4188.60     4131.88    124.43 o 
  -4   4   1      597.49      646.86     35.14 o 
  -3   4   1        8.67        5.48      6.89 o 
  -2   4   1     5548.29     6125.05     98.82 o 
  -1   4   1    23983.56    25058.96    528.19 o 
   0   4   1    15648.31    14787.15    394.50 o 
   1   4   1     9346.78     9418.61    206.89 o 
   2   4   1     1467.46     1523.92     32.02 o 
   3   4   1    26203.41    25862.89    387.94 o 
   4   4   1       78.77       73.33     12.72 o 
   5   4   1      433.19      540.95     88.48 o 
   6   4   1       55.06       44.17     25.76 o 
   7   4   1     1652.99     2024.81    124.10 o 
   8   4   1      105.95        0.00     61.65 o 
  -8   5   1       87.09        0.00     57.40 o 
  -7   5   1      126.42      102.35     64.08 o 
  -6   5   1        1.66        8.25     17.03 o 
  -5   5   1      944.11      749.71     59.35 o 
  -4   5   1      122.40      135.13     13.81 o 
  -3   5   1      150.79      141.51     12.01 o 
  -2   5   1     5848.78     5853.02     89.94 o 
  -1   5   1      736.01      715.93     24.03 o 
   0   5   1     2399.91     2920.37    110.80 o 
   1   5   1     3008.60     2947.05     76.53 o 
   2   5   1     1031.80      936.91     28.60 o 
   3   5   1      708.45      714.87     26.85 o 
   4   5   1     2801.32     2959.24     68.84 o 
   5   5   1      277.41      323.72     42.70 o 
   6   5   1       31.43       30.97     24.19 o 
   7   5   1       51.91       12.00     54.67 o 
   8   5   1      174.25       87.47     74.56 o 
  -8   6   1       79.06        6.68     63.47 o 
  -7   6   1     1177.00     1153.80    218.29 o 
  -6   6   1        1.53       15.71     23.31 o 
  -5   6   1       77.10       70.64     20.98 o 
  -4   6   1       20.76       24.37     10.18 o 
  -3   6   1    16713.15    16509.92    253.60 o 
  -2   6   1      607.45      618.65     19.14 o 
  -1   6   1     3520.15     3133.24     63.48 o 
   0   6   1       60.37       59.85     10.48 o 
   1   6   1    12022.19    12274.59    207.74 o 
   2   6   1     3693.33     3847.52     68.61 o 
   3   6   1     3650.14     3335.82     53.29 o 
   4   6   1     4231.70     4303.43     91.82 o 
   5   6   1     3391.64     3454.87     97.87 o 
   6   6   1      451.15      540.95     52.33 o 
   7   6   1      564.55      647.35    116.02 o 
   8   6   1        0.33       18.22     73.34 o 
  -8   7   1       28.18       58.92     70.46 o 
  -7   7   1       60.47       73.06     41.90 o 
  -6   7   1      448.02      564.60     91.66 o 
  -5   7   1      340.41      267.49     31.69 o 
  -4   7   1     1232.99     1131.33     31.49 o 
  -3   7   1      211.66      237.41     15.83 o 
  -2   7   1      410.31      442.62     22.00 o 
  -1   7   1     4738.18     5222.68     98.68 o 
   0   7   1      387.95      407.85     35.10 o 
   1   7   1     2158.03     2127.21     49.07 o 
   2   7   1      548.85      517.28     19.67 o 
   3   7   1      570.68      626.97     18.20 o 
   4   7   1      955.16     1027.48     50.68 o 
   5   7   1       20.20       18.00     21.36 o 
   6   7   1      294.08      216.67     38.62 o 
   7   7   1       18.33       38.72     38.90 o 
  -7   8   1        1.73        3.13     41.85 o 
  -6   8   1      204.49      233.80     39.32 o 
  -5   8   1     2059.86     2032.61     90.16 o 
  -4   8   1      148.81      154.53     15.69 o 
  -3   8   1      128.41      129.93     12.21 o 
  -2   8   1      247.11      268.79     20.68 o 
  -1   8   1     7952.88     7703.03    139.92 o 
   0   8   1     2161.73     2231.12     53.44 o 
   1   8   1     4354.28     4146.35    108.54 o 
   2   8   1     2551.84     2607.20     59.81 o 
   3   8   1    13985.35    14391.20    193.91 o 
   4   8   1        1.50       27.58     20.99 o 
   5   8   1      559.54      649.76     60.96 o 
   6   8   1      260.51      205.02     40.57 o 
   7   8   1      730.76      610.37     81.05 o 
  -7   9   1        1.92        9.04     39.57 o 
  -6   9   1      181.35      163.56     38.61 o 
  -5   9   1      274.37      257.99     39.40 o 
  -4   9   1      791.81      790.02     35.06 o 
  -3   9   1      344.01      331.22     23.07 o 
  -2   9   1     4745.02     4645.06    105.78 o 
  -1   9   1     2000.01     2070.74     57.78 o 
   0   9   1     1825.86     1864.24     45.73 o 
   1   9   1      114.71      143.64     16.96 o 
   2   9   1        2.60        0.00     10.30 o 
   3   9   1     1624.27     1701.79     42.19 o 
   4   9   1     3208.63     3325.02    112.74 o 
   5   9   1      254.89      224.02     36.88 o 
   6   9   1      481.73      503.76     88.82 o 
   7   9   1      133.34      111.07     51.50 o 
  -7  10   1      614.81      624.23     66.78 o 
  -6  10   1      313.17      322.37     47.07 o 
  -5  10   1       40.35       55.32     28.47 o 
  -4  10   1        9.39        3.45     15.38 o 
  -3  10   1     4216.31     4203.91     82.76 o 
  -2  10   1       65.27      111.96     19.55 o 
  -1  10   1    14267.57    15124.63    290.23 o 
   0  10   1      335.16      314.24     16.51 o 
   1  10   1    24107.45    23114.50    429.57 o 
   2  10   1       16.95        2.33     11.85 o 
   3  10   1      441.66      448.42     25.40 o 
   4  10   1      419.74      345.65     65.76 o 
   5  10   1     1410.22     1470.35     88.54 o 
   6  10   1      391.52      377.64     81.61 o 
   7  10   1       23.02       90.22     47.57 o 
  -7  11   1        2.94        1.47     34.55 o 
  -6  11   1      372.00      416.76     80.77 o 
  -5  11   1        1.89        0.00     23.77 o 
  -4  11   1     3252.36     3134.63    112.13 o 
  -3  11   1       20.59       11.72     11.03 o 
  -2  11   1      714.20      770.97     48.34 o 
  -1  11   1       81.52       50.63     12.43 o 
   0  11   1     3316.02     3212.36     63.03 o 
   1  11   1        1.62        2.58      9.76 o 
   2  11   1       13.58       15.74     12.93 o 
   3  11   1     1041.64      992.64     46.60 o 
   4  11   1      885.07      961.42    126.46 o 
   5  11   1        4.51        0.00     25.64 o 
   6  11   1       81.78       86.87     35.21 o 
   7  11   1       18.04        8.03     43.78 o 
  -7  12   1      293.46      277.73     53.61 o 
  -6  12   1        2.02        0.00     29.35 o 
  -5  12   1     3498.62     3554.87    129.99 o 
  -4  12   1       30.28       32.76     24.54 o 
  -3  12   1      457.95      385.63     36.73 o 
  -2  12   1      276.63      270.73     27.03 o 
  -1  12   1     7263.20     7146.90    137.08 o 
   0  12   1      256.96      196.77     23.50 o 
   1  12   1     1705.86     1741.17     84.21 o 
   2  12   1     1052.66     1017.51     46.96 o 
   3  12   1     3255.00     3293.56    139.19 o 
   4  12   1       25.35        0.00     25.44 o 
   5  12   1      183.50      189.07     67.61 o 
   6  12   1       86.40      104.90     37.83 o 
   7  12   1      701.70      833.03     79.83 o 
  -7  13   1      122.86       88.79     51.67 o 
  -6  13   1      105.02      108.02     52.52 o 
  -5  13   1        4.85       24.25     29.59 o 
  -4  13   1      192.06      166.25     33.25 o 
  -3  13   1      781.40      724.55     43.69 o 
  -2  13   1     1411.73     1427.30     57.05 o 
  -1  13   1     1050.76     1103.18     49.03 o 
   0  13   1      206.54      245.73     32.56 o 
   1  13   1      541.30      537.99     30.10 o 
   2  13   1     2680.16     2548.64     77.08 o 
   3  13   1      223.87      167.60     31.81 o 
   4  13   1     1104.89     1115.39     74.30 o 
   5  13   1      997.84     1142.34     82.15 o 
   6  13   1       91.65       47.84     34.77 o 
  -6  14   1      182.84      133.30     40.84 o 
  -5  14   1      671.62      771.63     67.22 o 
  -4  14   1      149.10      171.70     36.48 o 
  -3  14   1     6864.81     7074.92    166.14 o 
  -2  14   1     1065.22     1145.51     53.20 o 
  -1  14   1      512.39      533.00     30.82 o 
   0  14   1      239.29      277.87     28.22 o 
   1  14   1     4848.10     4830.58    104.46 o 
   2  14   1     1830.69     1816.21     66.18 o 
   3  14   1     1048.53     1082.42    108.17 o 
   4  14   1      924.73      982.60     70.29 o 
   5  14   1     2181.26     2414.18    115.79 o 
   6  14   1      328.08      203.15     57.74 o 
  -6  15   1       23.14        0.00     43.23 o 
  -5  15   1      534.68      502.31     58.38 o 
  -4  15   1      166.01      221.15     51.17 o 
  -3  15   1      189.57      227.53     29.67 o 
  -2  15   1        7.39        4.50     17.26 o 
  -1  15   1       19.32       17.96     18.06 o 
   0  15   1      636.85      660.21     42.23 o 
   1  15   1        6.17       12.47     16.49 o 
   2  15   1      347.99      325.31     34.56 o 
   3  15   1     1182.94     1229.46     73.96 o 
   4  15   1       48.70       50.74     40.65 o 
   5  15   1       24.31       22.32     39.48 o 
   6  15   1      128.57      180.57     46.22 o 
  -6  16   1      380.51      454.23    117.78 o 
  -5  16   1     1249.16     1549.07     97.47 o 
  -4  16   1      751.38      758.91     65.38 o 
  -3  16   1        0.59        0.00     19.32 o 
  -2  16   1     1402.43     1533.07     79.71 o 
  -1  16   1     1855.88     1889.49     73.40 o 
   0  16   1     1879.10     1990.94     71.40 o 
   1  16   1      343.29      363.77     41.34 o 
   2  16   1     1917.92     2117.91    117.03 o 
   3  16   1      304.92      352.67     44.29 o 
   4  16   1       59.05       45.03     28.37 o 
   5  16   1       85.69       62.34     34.23 o 
   6  16   1        6.44       25.34     38.31 o 
  -5  17   1      146.94      136.27     41.22 o 
  -4  17   1        0.76        0.00     25.93 o 
  -3  17   1       31.03        3.09     23.25 o 
  -2  17   1      709.14      864.27     68.09 o 
  -1  17   1        0.51        0.00     20.91 o 
   0  17   1     1156.45     1032.85    122.84 o 
   1  17   1        0.10       13.42     21.72 o 
   2  17   1        4.82        9.61     23.17 o 
   3  17   1       35.81       24.58     26.45 o 
   4  17   1        6.23        0.00     26.17 o 
   5  17   1        0.32        0.00     33.65 o 
  -5  18   1       37.34        0.79     38.58 o 
  -4  18   1      110.26       99.75     53.90 o 
  -3  18   1      339.57      427.84    123.00 o 
  -2  18   1     1110.22     1031.69    127.10 o 
  -1  18   1       43.32       12.90     25.98 o 
   0  18   1       31.20       28.56     21.49 o 
   1  18   1     5048.67     5176.11    159.14 o 
   2  18   1      153.40      107.33     40.33 o 
   3  18   1      446.45      431.34     67.80 o 
   4  18   1      244.96      222.54     56.39 o 
   5  18   1     1116.60     1306.89     95.90 o 
  -5  19   1       32.91       87.16     66.57 o 
  -4  19   1      143.55      109.20     50.30 o 
  -3  19   1      100.49       74.78     42.79 o 
  -2  19   1      170.81      171.46     36.39 o 
  -1  19   1      543.50      540.10    104.25 o 
   0  19   1     1470.47     1372.46     66.45 o 
   1  19   1      260.62      193.79     36.28 o 
   2  19   1       14.55       17.57     27.13 o 
   3  19   1      189.44      168.89     50.25 o 
   4  19   1      150.07      142.49     53.26 o 
   5  19   1       12.93       36.36     37.85 o 
  -4  20   1       30.48       79.79     48.49 o 
  -3  20   1      333.06      259.00    133.17 o 
  -2  20   1      841.33      954.01     73.12 o 
  -1  20   1     3815.44     3843.71    135.62 o 
   0  20   1      405.27      510.86     52.87 o 
   1  20   1      112.64       45.76     29.85 o 
   2  20   1     1017.27     1013.48     96.14 o 
   3  20   1      593.95      519.95     77.34 o 
   4  20   1       27.77       77.03     47.80 o 
  -4  21   1        2.72       23.71     46.59 o 
  -3  21   1       52.25       64.35     44.13 o 
  -2  21   1      945.57      972.60     76.36 o 
  -1  21   1       66.64       71.40     32.70 o 
   0  21   1      404.43      385.27     71.90 o 
   1  21   1        1.81       14.77     29.10 o 
   2  21   1      371.39      312.38     61.20 o 
   3  21   1      183.96      133.28     79.04 o 
   4  21   1      191.79       95.10    121.48 o 
  -3  22   1      749.38      790.80    140.16 o 
  -2  22   1       96.01      107.36     37.51 o 
  -1  22   1        2.48        0.00     30.59 o 
   0  22   1       45.58       43.13     37.11 o 
   1  22   1     1344.37     1413.60    153.98 o 
   2  22   1       61.11       54.20     42.94 o 
   3  22   1       58.16       26.56     59.22 o 
  -2  23   1      382.07      423.93     91.34 o 
  -1  23   1       52.85       35.18     33.39 o 
   0  23   1      250.19      155.26     54.28 o 
   1  23   1        2.82        9.34     30.95 o 
   2  23   1      220.92      275.94     81.09 o 
  -1  24   1      342.90      255.91     61.91 o 
   0  24   1      100.70       89.10     47.62 o 
   1  24   1        0.23        0.00     34.60 o 
  -8   0   2       54.44       30.37     61.04 o 
  -6   0   2      974.59     1117.48    121.03 o 
  -4   0   2     1097.46     1264.65     50.50 o 
  -2   0   2    49849.12    49806.61   1037.36 o 
   0   0   2     9095.90     8318.30    218.94 o 
   2   0   2     6710.85     7203.12    288.82 o 
   4   0   2     1381.81     1438.68     44.28 o 
   6   0   2      214.09      140.31     53.76 o 
   8   0   2        9.44       15.49     59.98 o 
  -8   1   2      118.99       67.27     43.31 o 
  -7   1   2       54.23       52.56     48.06 o 
  -6   1   2        4.02       15.62     22.76 o 
  -5   1   2       80.45       63.81     12.62 o 
  -4   1   2        7.15       35.57     10.14 o 
  -3   1   2     1019.46     1015.91     33.73 o 
  -2   1   2    10120.94    10764.77    181.98 o 
  -1   1   2     9368.39     9137.60    200.06 o 
   0   1   2     3456.32     3209.05     62.82 o 
   1   1   2     5520.69     6010.75    148.03 o 
   2   1   2    15950.61    16551.63    354.55 o 
   3   1   2      827.24      809.67     26.87 o 
   4   1   2     1318.31     1360.23     32.70 o 
   5   1   2        1.92       12.06     14.56 o 
   6   1   2      667.25      649.70     70.17 o 
   7   1   2      449.31      410.64     67.88 o 
   8   1   2       24.56       52.61     47.19 o 
  -8   2   2     2252.38     2132.72    136.38 o 
  -7   2   2        2.08       28.82     59.45 o 
  -6   2   2      760.03      830.43     47.89 o 
  -5   2   2      628.27      625.94     28.88 o 
  -4   2   2     7434.66     7207.87    134.10 o 
  -3   2   2       29.23       29.65      8.88 o 
  -2   2   2    27042.88    27482.02    443.34 o 
  -1   2   2      210.78      218.63     28.24 o 
   0   2   2    15215.78    15130.73    397.51 o 
   1   2   2     4531.57     4413.09    127.02 o 
   2   2   2     1412.58     1772.90     42.74 o 
   3   2   2      708.56      807.01     31.75 o 
   4   2   2     3683.44     3656.31     78.70 o 
   5   2   2      223.37      178.57     25.53 o 
   6   2   2       19.43        0.00     28.56 o 
   7   2   2       89.59       14.26     32.98 o 
   8   2   2       73.28       53.27     45.57 o 
  -8   3   2      121.77       62.44     45.94 o 
  -7   3   2      724.26      526.18     68.52 o 
  -6   3   2     2933.10     2831.42     98.20 o 
  -5   3   2       50.26       65.34     14.64 o 
  -4   3   2     4499.42     4842.45    138.87 o 
  -3   3   2    12283.23    12339.49    234.41 o 
  -2   3   2     6861.46     6749.15    117.69 o 
  -1   3   2     1773.00     1696.48     46.30 o 
   0   3   2      958.75     1097.29     57.10 o 
   1   3   2     5508.63     5525.91    109.88 o 
   2   3   2     4944.66     4996.71     89.22 o 
   3   3   2      958.94     1017.07     30.30 o 
   4   3   2      873.09      751.68     42.84 o 
   5   3   2      835.44      881.41     46.61 o 
   6   3   2       11.55       18.89     28.74 o 
   7   3   2       45.05       31.97     36.54 o 
   8   3   2        0.03        0.00     51.48 o 
  -8   4   2      128.48      167.65     84.28 o 
  -7   4   2        2.50        2.84     33.83 o 
  -6   4   2       52.77       33.70     19.47 o 
  -5   4   2        5.68       20.42     12.33 o 
  -4   4   2      267.60      189.90     17.98 o 
  -3   4   2      852.85      756.70     26.44 o 
  -2   4   2      376.00      448.61     20.93 o 
  -1   4   2      901.44      922.42     27.09 o 
   0   4   2       47.05       28.80      6.85 o 
   1   4   2      961.82     1018.44     41.36 o 
   2   4   2     1223.67     1083.57     24.62 o 
   3   4   2     1334.89     1365.52     36.41 o 
   4   4   2     1596.67     1544.60     43.36 o 
   5   4   2       63.67       71.39     19.95 o 
   6   4   2     2353.62     2593.93     98.65 o 
   7   4   2       30.46        0.00     37.89 o 
   8   4   2      166.34      160.96     79.87 o 
  -8   5   2       90.55      122.24     70.00 o 
  -7   5   2      162.60      177.36     74.71 o 
  -6   5   2       22.04       21.21     17.56 o 
  -5   5   2       11.18        5.17     13.73 o 
  -4   5   2      793.13      850.00     34.04 o 
  -3   5   2       60.55       44.03     10.21 o 
  -2   5   2     1154.52     1117.33     28.68 o 
  -1   5   2      479.52      452.43     20.32 o 
   0   5   2        0.37        3.83      5.23 o 
   1   5   2      587.92      568.72     58.28 o 
   2   5   2     4174.88     4174.39     80.55 o 
   3   5   2      870.75      830.58     23.38 o 
   4   5   2       81.47       58.87     14.81 o 
   5   5   2      512.89      545.22     39.15 o 
   6   5   2        5.33       30.48     22.75 o 
   7   5   2       70.11      117.08     65.60 o 
   8   5   2       10.52        6.99     66.66 o 
  -8   6   2      175.76      113.28     76.99 o 
  -7   6   2       89.20       83.04     55.35 o 
  -6   6   2      491.62      474.22     36.39 o 
  -5   6   2       73.75       65.82     19.78 o 
  -4   6   2     3889.66     3690.46     81.84 o 
  -3   6   2       88.74       64.38     13.58 o 
  -2   6   2      251.75      344.88     18.41 o 
  -1   6   2      334.41      343.99     20.22 o 
   0   6   2     7608.32     7750.82    152.35 o 
   1   6   2     1126.58     1150.09     38.94 o 
   2   6   2     8168.61     8481.79    150.58 o 
   3   6   2      755.32      692.28     24.35 o 
   4   6   2     8534.82     8427.30    181.39 o 
   5   6   2      334.21      286.55     35.73 o 
   6   6   2      714.17      632.62     69.86 o 
   7   6   2      124.88      197.26     76.84 o 
  -8   7   2       19.35      107.66     73.65 o 
  -7   7   2      328.84      403.69     51.07 o 
  -6   7   2        7.76        9.76     25.45 o 
  -5   7   2      452.32      415.99     34.50 o 
  -4   7   2        8.06        8.10     10.17 o 
  -3   7   2     2199.05     2069.59     47.16 o 
  -2   7   2        4.60       20.10      8.98 o 
  -1   7   2     7777.87     7193.66    146.56 o 
   0   7   2    18844.53    19286.92    408.33 o 
   1   7   2     6371.65     6575.75    120.40 o 
   2   7   2      189.12      189.56     14.56 o 
   3   7   2        2.40        4.04      6.86 o 
   4   7   2      576.44      583.20     52.67 o 
   5   7   2     1070.81     1050.82     66.54 o 
   6   7   2      171.64      141.65     43.47 o 
   7   7   2       78.96       51.81     66.89 o 
  -7   8   2      116.23        8.43     33.16 o 
  -6   8   2     1608.88     1844.87    110.74 o 
  -5   8   2       24.53       29.56     24.58 o 
  -4   8   2      319.51      281.16     23.16 o 
  -3   8   2     3302.63     3384.78     68.45 o 
  -2   8   2    13681.73    13388.64    299.31 o 
  -1   8   2        2.77        5.34      9.55 o 
   0   8   2    16316.35    17265.50    319.99 o 
   1   8   2     1872.33     2082.96     75.24 o 
   2   8   2    21257.79    21990.09    366.03 o 
   3   8   2     1504.01     1454.94     37.04 o 
   4   8   2     2441.36     2490.48    113.30 o 
   5   8   2      155.68      194.82     34.79 o 
   6   8   2     2152.17     2205.36    108.95 o 
   7   8   2       31.80       16.06     42.65 o 
  -7   9   2        6.61        0.00     31.41 o 
  -6   9   2      234.12      232.86     51.27 o 
  -5   9   2      136.98       57.12     28.60 o 
  -4   9   2      974.06      986.68     34.82 o 
  -3   9   2      474.13      481.17     34.14 o 
  -2   9   2     3901.21     3999.42     85.25 o 
  -1   9   2     1200.35     1231.33     38.82 o 
   0   9   2       18.75        4.71      6.44 o 
   1   9   2      714.42      822.10     35.82 o 
   2   9   2        0.68        0.76     10.14 o 
   3   9   2      623.90      696.10     35.83 o 
   4   9   2      526.00      507.19     47.32 o 
   5   9   2       84.58       79.92     28.93 o 
   6   9   2        1.82       23.46     28.12 o 
   7   9   2      114.34       72.71     48.45 o 
  -7  10   2      324.76      355.48     56.59 o 
  -6  10   2       56.99      116.51     44.27 o 
  -5  10   2       34.12       14.31     24.95 o 
  -4  10   2    10055.69    10514.09    197.61 o 
  -3  10   2      199.31      166.52     16.49 o 
  -2  10   2     3532.12     3715.61     82.53 o 
  -1  10   2      121.90       82.70     11.62 o 
   0  10   2    33436.82    34118.57    501.54 o 
   1  10   2       16.43       36.47     12.82 o 
   2  10   2     4205.65     4158.85    101.42 o 
   3  10   2        5.49        0.00     17.46 o 
   4  10   2     4749.31     4889.51    150.43 o 
   5  10   2        1.75       27.41     24.94 o 
   6  10   2       97.96      125.51     60.01 o 
   7  10   2       20.45        0.00     42.06 o 
  -7  11   2      209.80      225.72     46.65 o 
  -6  11   2      257.52      338.92     57.45 o 
  -5  11   2       78.06      116.65     34.46 o 
  -4  11   2        0.57        0.00     13.78 o 
  -3  11   2     6891.88     7042.30    137.53 o 
  -2  11   2      130.64      145.26     16.75 o 
  -1  11   2     1533.20     1478.18     55.37 o 
   0  11   2        4.29       12.81     10.29 o 
   1  11   2      584.00      653.91     29.94 o 
   2  11   2      358.44      326.85     27.59 o 
   3  11   2      458.52      582.20     48.59 o 
   4  11   2      256.17      241.24     36.83 o 
   5  11   2      505.45      469.39     99.11 o 
   6  11   2      160.26      232.52     44.23 o 
   7  11   2        7.69        0.00     62.34 o 
  -7  12   2      105.06      220.04     49.41 o 
  -6  12   2     2586.89     2640.30    122.28 o 
  -5  12   2      171.07      172.09     36.98 o 
  -4  12   2       80.77       12.79     23.05 o 
  -3  12   2       87.80       53.74     14.21 o 
  -2  12   2    13703.52    13985.17    250.33 o 
  -1  12   2      955.53     1012.16     52.47 o 
   0  12   2      443.95      437.77     20.78 o 
   1  12   2     1446.93     1496.83     45.82 o 
   2  12   2    10107.42    10283.60    214.81 o 
   3  12   2       75.45      108.64     25.71 o 
   4  12   2      751.63      843.19     64.61 o 
   5  12   2       45.88       38.35     26.79 o 
   6  12   2     1542.30     1445.24     95.20 o 
   7  12   2      189.09      190.83     61.49 o 
  -7  13   2      163.23      249.21     51.21 o 
  -6  13   2       90.22       77.27     35.92 o 
  -5  13   2       16.05       12.03     27.82 o 
  -4  13   2       69.11       25.98     23.93 o 
  -3  13   2     1430.44     1398.11     51.07 o 
  -2  13   2      132.00       95.76     19.87 o 
  -1  13   2      295.59      300.58     23.52 o 
   0  13   2     3237.45     3325.71     76.73 o 
   1  13   2     1799.53     1864.57     54.43 o 
   2  13   2      417.10      342.93     30.38 o 
   3  13   2        3.02        8.90     20.44 o 
   4  13   2      252.47      317.32     49.31 o 
   5  13   2      181.04      150.32     52.11 o 
   6  13   2       44.36      115.02     39.16 o 
  -6  14   2      136.69      113.31     53.66 o 
  -5  14   2        2.40        6.43     28.22 o 
  -4  14   2     1412.45     1338.07     79.90 o 
  -3  14   2      583.81      635.81     38.27 o 
  -2  14   2       37.06       32.27     17.31 o 
  -1  14   2       16.45       33.37     13.32 o 
   0  14   2     2449.68     2345.15     73.18 o 
   1  14   2      745.87      703.84     35.16 o 
   2  14   2     1488.18     1449.60     59.15 o 
   3  14   2      285.19      212.66     34.54 o 
   4  14   2     3308.14     3305.07    123.16 o 
   5  14   2       10.58        9.97     31.16 o 
   6  14   2      384.66      407.35     58.86 o 
  -6  15   2        0.38        0.00     34.20 o 
  -5  15   2      672.07      612.91     79.90 o 
  -4  15   2       37.46       58.20     30.70 o 
  -3  15   2       38.11       42.27     19.81 o 
  -2  15   2     3247.76     3428.00     97.66 o 
  -1  15   2     1426.55     1416.13     74.74 o 
   0  15   2      361.31      371.92     33.70 o 
   1  15   2       23.16       24.03     14.73 o 
   2  15   2      813.20      814.42     47.31 o 
   3  15   2     2291.42     2165.81     95.54 o 
   4  15   2        6.47       39.93     30.29 o 
   5  15   2       13.46       43.20     33.44 o 
   6  15   2       45.73       25.18     39.33 o 
  -6  16   2      642.06      622.32     70.11 o 
  -5  16   2        1.94        0.00     27.40 o 
  -4  16   2      534.18      486.39     55.92 o 
  -3  16   2        1.84        0.00     18.81 o 
  -2  16   2     2851.91     2766.46    104.13 o 
  -1  16   2       65.74       75.48     21.13 o 
   0  16   2     1859.27     1810.93     76.45 o 
   1  16   2      235.91      157.49     43.06 o 
   2  16   2     5496.61     5341.31    135.17 o 
   3  16   2      657.95      734.18     83.46 o 
   4  16   2      276.28      307.49     46.56 o 
   5  16   2      744.57      759.29     71.33 o 
   6  16   2      349.47      445.65    117.30 o 
  -6  17   2      275.10      342.04     57.39 o 
  -5  17   2        4.27        0.00     33.29 o 
  -4  17   2      513.67      565.08     58.69 o 
  -3  17   2     1492.00     1743.61     74.55 o 
  -2  17   2      193.46      177.49     33.92 o 
  -1  17   2     1995.82     2081.05    111.08 o 
   0  17   2        7.56        3.43     20.69 o 
   1  17   2     3344.30     3380.25    159.45 o 
   2  17   2      164.68      192.29     34.48 o 
   3  17   2      254.17      238.03     39.36 o 
   4  17   2      144.76       40.55     37.12 o 
   5  17   2       38.12       40.17     35.37 o 
  -5  18   2       62.04       44.06     37.48 o 
  -4  18   2     1305.57     1132.27     81.78 o 
  -3  18   2       94.31      106.88     61.04 o 
  -2  18   2     2458.73     2638.78    108.27 o 
  -1  18   2      120.11      122.49     32.98 o 
   0  18   2     1234.79     1401.91     89.38 o 
   1  18   2     1635.38     1688.95     85.70 o 
   2  18   2       92.45       26.26     47.45 o 
   3  18   2     1051.25      943.02     93.68 o 
   4  18   2      289.43      392.20    101.00 o 
   5  18   2      704.39      848.51     77.77 o 
  -5  19   2      512.59      515.65     63.26 o 
  -4  19   2      202.46      154.47     56.11 o 
  -3  19   2        0.77        0.00     37.76 o 
  -2  19   2      443.42      423.11     49.29 o 
  -1  19   2       56.27       45.99     28.44 o 
   0  19   2        4.24        1.73     21.70 o 
   1  19   2      723.57      875.65     66.51 o 
   2  19   2        6.84        0.00     34.86 o 
   3  19   2      363.32      325.86     61.70 o 
   4  19   2       62.93       56.16     45.43 o 
   5  19   2       97.92       56.46     43.17 o 
  -4  20   2        2.19        9.67     45.78 o 
  -3  20   2      437.49      380.96    186.55 o 
  -2  20   2      525.57      584.86     59.56 o 
  -1  20   2      179.13      144.84     36.05 o 
   0  20   2        6.34       18.15     25.25 o 
   1  20   2      596.65      586.19     62.63 o 
   2  20   2     2916.46     2896.79    151.33 o 
   3  20   2        1.62        0.00     37.49 o 
   4  20   2       64.08       64.00     50.41 o 
  -4  21   2       11.01       26.05     55.96 o 
  -3  21   2       86.64      163.39     54.62 o 
  -2  21   2      238.37      190.04     40.15 o 
  -1  21   2       12.70       46.49     30.81 o 
   0  21   2        0.28       41.74     36.50 o 
   1  21   2      519.02      593.93     63.50 o 
   2  21   2      153.29       31.16     41.35 o 
   3  21   2      146.75      122.77     49.73 o 
  -3  22   2      102.00      121.99     54.76 o 
  -2  22   2        2.41       21.88     31.86 o 
  -1  22   2      553.37      619.01     61.62 o 
   0  22   2     1431.39     1426.80    112.10 o 
   1  22   2      395.40      424.20     70.10 o 
   2  22   2        0.31       30.84     43.45 o 
   3  22   2      258.42      203.84     57.25 o 
  -2  23   2       11.05        2.99     33.93 o 
  -1  23   2      210.43      212.50     46.09 o 
   0  23   2       25.20       23.82     38.36 o 
   1  23   2       45.86       13.31     32.49 o 
   2  23   2       19.50        0.00     53.68 o 
  -1  24   2       85.95      149.13     68.03 o 
   0  24   2      131.74      148.25     84.81 o 
  -7   0   3     1250.76     1573.80    154.59 o 
  -5   0   3       16.02       35.64     17.18 o 
  -3   0   3      417.18      499.35     34.01 o 
  -1   0   3    15842.09    16259.52    429.02 o 
   1   0   3    38876.95    37554.44    784.43 o 
   3   0   3     2802.18     2815.00     95.60 o 
   5   0   3     2724.68     3269.53    191.49 o 
   7   0   3      325.00      336.81     85.95 o 
  -8   1   3      147.56       87.45     96.58 o 
  -7   1   3       15.65        0.00     33.44 o 
  -6   1   3      932.71      981.72     72.57 o 
  -5   1   3      254.47      269.33     20.31 o 
  -4   1   3     1033.77      996.73     30.57 o 
  -3   1   3     3237.20     3713.30     75.84 o 
  -2   1   3       68.96       34.50      8.16 o 
  -1   1   3     2308.50     2770.30     59.96 o 
   0   1   3    22741.70    21503.09    351.58 o 
   1   1   3       86.68       57.26      4.14 o 
   2   1   3     4522.82     4289.55    103.40 o 
   3   1   3        3.03       33.44      8.77 o 
   4   1   3     1009.51     1032.28     30.86 o 
   5   1   3      232.46      214.33     28.75 o 
   6   1   3      139.53       93.19     38.40 o 
   7   1   3      120.77      184.89     49.93 o 
   8   1   3       47.22        0.00     43.43 o 
  -8   2   3       11.17        0.00     40.51 o 
  -7   2   3        0.66        0.00     31.28 o 
  -6   2   3      172.46      154.31     22.50 o 
  -5   2   3     1429.15     1397.98     64.36 o 
  -4   2   3       24.72       23.08     10.60 o 
  -3   2   3      405.46      335.09     19.26 o 
  -2   2   3      216.05      209.36     14.94 o 
  -1   2   3    17351.59    17668.48    287.52 o 
   0   2   3       14.47        6.91      3.91 o 
   1   2   3       70.33       92.42      7.40 o 
   2   2   3     5770.80     5888.99    139.69 o 
   3   2   3    43462.04    44780.75    718.50 o 
   4   2   3       82.16       77.65     11.57 o 
   5   2   3      877.35      836.46     56.29 o 
   6   2   3      540.51      567.15     65.81 o 
   7   2   3     1882.31     1811.44    120.77 o 
   8   2   3       62.23       74.33     49.44 o 
  -8   3   3        2.04        3.95     42.19 o 
  -7   3   3       67.13       35.60     82.91 o 
  -6   3   3     2466.71     2426.53    124.19 o 
  -5   3   3      192.73      199.35     18.92 o 
  -4   3   3     2560.77     2609.86     61.95 o 
  -3   3   3       41.45       53.33     11.10 o 
  -2   3   3     7527.82     7957.86    138.42 o 
  -1   3   3     3227.78     3311.49     62.52 o 
   0   3   3       77.56      103.12     12.50 o 
   1   3   3     1822.69     1616.31     40.04 o 
   2   3   3    20981.56    20553.72    519.68 o 
   3   3   3      132.32      134.18     21.59 o 
   4   3   3      383.02      336.65     32.74 o 
   5   3   3       15.33        7.49     18.26 o 
   6   3   3      365.16      412.28     57.55 o 
   7   3   3       21.52        0.00     33.74 o 
   8   3   3       89.79      183.74     85.04 o 
  -8   4   3      136.90       27.18     62.41 o 
  -7   4   3     1838.01     1577.80    108.24 o 
  -6   4   3       59.38       87.20     20.97 o 
  -5   4   3      193.11      172.07     17.72 o 
  -4   4   3       19.55       37.29     12.85 o 
  -3   4   3     3134.15     3084.58     65.44 o 
  -2   4   3      640.76      693.28     24.90 o 
  -1   4   3       64.85       62.97     11.24 o 
   0   4   3     4934.77     4777.06     97.73 o 
   1   4   3     1965.49     1912.40     53.61 o 
   2   4   3      174.64      137.79     16.20 o 
   3   4   3     2167.95     2143.11     60.85 o 
   4   4   3       33.16       27.90     14.46 o 
   5   4   3     1218.09     1311.42     67.08 o 
   6   4   3      528.77      566.45     51.45 o 
   7   4   3      145.41       93.84     59.83 o 
  -8   5   3      594.91      453.58    104.63 o 
  -7   5   3        5.46        0.00     34.94 o 
  -6   5   3        2.35       13.16     18.21 o 
  -5   5   3      225.36      207.91     19.63 o 
  -4   5   3     1490.52     1415.91     48.20 o 
  -3   5   3     1173.30     1197.79     35.02 o 
  -2   5   3     6306.87     6533.22    118.28 o 
  -1   5   3      248.74      274.87     19.66 o 
   0   5   3     7186.22     7247.50    141.75 o 
   1   5   3     2338.75     2302.13     85.89 o 
   2   5   3     1367.12     1470.85     36.07 o 
   3   5   3       11.27       21.07     11.59 o 
   4   5   3       39.33       77.98     18.45 o 
   5   5   3      163.15      129.62     23.94 o 
   6   5   3      535.56      493.42     68.41 o 
   7   5   3        0.07       22.93     56.64 o 
  -8   6   3      332.49      332.25    102.35 o 
  -7   6   3       90.12      142.49     37.31 o 
  -6   6   3      933.73      865.07     46.89 o 
  -5   6   3     6176.68     5988.02    142.60 o 
  -4   6   3     1167.97     1071.80     36.77 o 
  -3   6   3      129.48      122.49     13.59 o 
  -2   6   3       18.64        0.00      7.00 o 
  -1   6   3     6892.44     6689.25    195.62 o 
   0   6   3      832.12      821.97     28.25 o 
   1   6   3      250.61      269.17     23.14 o 
   2   6   3     2205.71     2085.93     49.15 o 
   3   6   3     7753.32     7741.14    142.55 o 
   4   6   3      594.44      606.08     38.00 o 
   5   6   3      757.31      755.84     47.10 o 
   6   6   3       20.02       36.22     33.49 o 
   7   6   3     1264.55     1236.53    159.45 o 
  -8   7   3       10.62        0.00     64.39 o 
  -7   7   3      166.13      160.45     45.26 o 
  -6   7   3      393.38      367.09     38.12 o 
  -5   7   3       54.84       80.33     26.29 o 
  -4   7   3        9.38        8.67     10.03 o 
  -3   7   3     2165.38     2128.64     52.86 o 
  -2   7   3     4806.25     4840.46     95.01 o 
  -1   7   3     3233.68     3317.27     78.10 o 
   0   7   3     2088.65     1940.44     45.69 o 
   1   7   3       82.83       83.37     12.68 o 
   2   7   3      517.98      602.36     34.73 o 
   3   7   3        3.13        0.76      7.57 o 
   4   7   3     1342.29     1616.65     79.97 o 
   5   7   3       18.77       36.57     24.80 o 
   6   7   3      491.10      493.79     75.17 o 
   7   7   3       25.54        0.00     55.88 o 
  -7   8   3      903.67      940.96     75.47 o 
  -6   8   3      129.86      168.61     36.39 o 
  -5   8   3      374.55      355.18     64.32 o 
  -4   8   3     1610.95     1558.42     47.70 o 
  -3   8   3     6449.12     6397.34    123.52 o 
  -2   8   3     1310.58     1352.97     45.18 o 
  -1   8   3     2185.27     2251.94     69.85 o 
   0   8   3    10925.68    10869.46    172.00 o 
   1   8   3    11486.10    11339.81    229.48 o 
   2   8   3       32.81       34.03      9.76 o 
   3   8   3     1442.63     1681.08     55.34 o 
   4   8   3      660.63      665.57     52.24 o 
   5   8   3     1621.39     1840.78     88.71 o 
   6   8   3      108.27      117.13     40.86 o 
   7   8   3       59.66       83.17     48.41 o 
  -7   9   3      279.41      288.83     49.38 o 
  -6   9   3        2.37        0.00     27.09 o 
  -5   9   3      401.75      388.36     45.17 o 
  -4   9   3     1919.92     1813.66     77.93 o 
  -3   9   3     1216.69     1284.76     41.33 o 
  -2   9   3     2503.78     2337.08     66.06 o 
  -1   9   3     2665.81     2781.88     75.22 o 
   0   9   3        8.17        6.94      9.68 o 
   1   9   3     6516.96     6540.84    139.26 o 
   2   9   3      308.23      286.09     19.49 o 
   3   9   3       10.38        1.21     19.90 o 
   4   9   3        8.70       12.60     20.81 o 
   5   9   3      384.16      454.09     49.19 o 
   6   9   3        1.11        0.00     27.19 o 
   7   9   3       66.29       31.00     44.66 o 
  -7  10   3       30.68       13.84     33.78 o 
  -6  10   3      174.52      170.36     38.75 o 
  -5  10   3     2766.34     2571.22    103.01 o 
  -4  10   3      117.54       98.76     15.76 o 
  -3  10   3      294.73      270.01     20.06 o 
  -2  10   3        1.19        0.00     10.11 o 
  -1  10   3     9685.40     9531.27    173.06 o 
   0  10   3      115.89      157.94     15.55 o 
   1  10   3      661.38      653.08     41.96 o 
   2  10   3      647.91      590.76     33.60 o 
   3  10   3     4565.28     4442.23    228.69 o 
   4  10   3       58.27       87.70     26.92 o 
   5  10   3      121.29       61.58     30.26 o 
   6  10   3       59.49       62.59     34.26 o 
   7  10   3      762.11      876.74    125.35 o 
  -7  11   3      174.57      121.75     40.86 o 
  -6  11   3      191.08      194.32     39.57 o 
  -5  11   3       29.49       48.13     29.23 o 
  -4  11   3     2292.12     2306.44     59.26 o 
  -3  11   3        0.86       10.27     14.06 o 
  -2  11   3     2922.16     2974.51     79.56 o 
  -1  11   3      480.46      588.82     32.23 o 
   0  11   3     1327.92     1306.08     35.03 o 
   1  11   3     1014.06      983.42     37.09 o 
   2  11   3     7362.34     7719.43    167.28 o 
   3  11   3     1353.00     1460.54     90.49 o 
   4  11   3      107.71       38.58     47.89 o 
   5  11   3      363.24      244.77     42.45 o 
   6  11   3      553.42      482.83     57.88 o 
   7  11   3      115.60      106.62     76.84 o 
  -7  12   3      628.88      675.95     72.51 o 
  -6  12   3        1.36        0.00     28.92 o 
  -5  12   3      224.84      186.21     37.52 o 
  -4  12   3      909.80      884.05     38.85 o 
  -3  12   3     3381.39     3529.44     77.06 o 
  -2  12   3      138.58      114.76     14.74 o 
  -1  12   3        8.62        0.00     10.34 o 
   0  12   3      703.02      691.32     40.19 o 
   1  12   3     4353.31     4035.78     88.45 o 
   2  12   3     1160.10     1108.46     49.56 o 
   3  12   3        5.55        5.93     20.67 o 
   4  12   3      173.59      126.60     47.58 o 
   5  12   3     1275.73     1355.87     85.83 o 
   6  12   3      348.84      385.40     65.75 o 
  -7  13   3       17.45        0.00     40.51 o 
  -6  13   3      401.58      329.36     50.07 o 
  -5  13   3        1.46       55.95     46.55 o 
  -4  13   3        3.20        0.00     17.97 o 
  -3  13   3      112.95      106.98     17.07 o 
  -2  13   3     1955.39     2059.15     60.38 o 
  -1  13   3       54.30       47.23     13.86 o 
   0  13   3      900.16      930.69     37.73 o 
   1  13   3      211.28      193.14     23.55 o 
   2  13   3        2.16        4.84     14.13 o 
   3  13   3       47.16       80.67     31.43 o 
   4  13   3       67.31       73.52     28.30 o 
   5  13   3        0.44        0.00     28.97 o 
   6  13   3      192.09      175.16     44.09 o 
  -6  14   3      105.03       98.66     38.14 o 
  -5  14   3     1077.57     1287.24     85.89 o 
  -4  14   3      127.73      140.87     38.74 o 
  -3  14   3       31.81       24.52     15.73 o 
  -2  14   3       58.94       71.87     31.50 o 
  -1  14   3     4538.47     4799.17    103.85 o 
   0  14   3      505.57      558.74     46.84 o 
   1  14   3     1212.18     1185.67     44.75 o 
   2  14   3      450.50      394.39     52.14 o 
   3  14   3     2063.90     2123.20     93.44 o 
   4  14   3      593.40      563.47     80.04 o 
   5  14   3      141.22      199.56     42.09 o 
   6  14   3       28.19       78.53     38.87 o 
  -6  15   3      329.25      374.06     56.94 o 
  -5  15   3       76.38       24.34     29.33 o 
  -4  15   3      118.58      136.29     33.95 o 
  -3  15   3      132.10       64.74     22.35 o 
  -2  15   3      695.72      633.78     42.07 o 
  -1  15   3     1377.30     1444.78    126.12 o 
   0  15   3      903.72      875.02     48.06 o 
   1  15   3      409.82      400.53     34.78 o 
   2  15   3        4.27        6.22     16.76 o 
   3  15   3       10.85        3.58     24.51 o 
   4  15   3      977.36     1102.32     77.82 o 
   5  15   3      181.97      169.54     65.52 o 
   6  15   3       88.47       44.64     39.00 o 
  -6  16   3      587.90      568.75     66.16 o 
  -5  16   3      367.99      371.46     53.05 o 
  -4  16   3      828.50      882.07     70.68 o 
  -3  16   3     2913.21     3041.03     95.54 o 
  -2  16   3     2221.38     2208.51     94.06 o 
  -1  16   3      268.48      288.45     31.90 o 
   0  16   3       30.85       67.03     22.42 o 
   1  16   3      728.88      775.20     57.51 o 
   2  16   3       20.82       27.76     30.18 o 
   3  16   3        7.28       24.23     26.33 o 
   4  16   3        1.80       21.26     28.92 o 
   5  16   3      642.36      819.70     85.47 o 
   6  16   3       16.11        1.33     34.93 o 
  -6  17   3        7.62        0.00     37.42 o 
  -5  17   3       29.21       21.60     35.21 o 
  -4  17   3      154.72      152.14     44.71 o 
  -3  17   3      133.94      113.39     32.08 o 
  -2  17   3      107.28      155.12     50.81 o 
  -1  17   3      110.07       68.13     24.07 o 
   0  17   3       13.11       11.42     19.02 o 
   1  17   3        8.40        5.90     23.11 o 
   2  17   3       74.93       52.52     34.55 o 
   3  17   3       46.90       40.24     28.93 o 
   4  17   3       56.83       94.99     35.93 o 
   5  17   3        1.02       12.64     35.52 o 
  -5  18   3       94.66      107.35     39.59 o 
  -4  18   3       17.36        3.16     30.36 o 
  -3  18   3       52.81       36.05     28.75 o 
  -2  18   3        9.13       28.28     26.99 o 
  -1  18   3     1877.26     2033.44    117.47 o 
   0  18   3      105.91       70.77     23.70 o 
   1  18   3      743.43      868.18     79.20 o 
   2  18   3      744.38      785.89     81.70 o 
   3  18   3      844.52     1108.72    100.53 o 
   4  18   3      399.04      337.05     49.80 o 
   5  18   3       11.12        1.72     35.33 o 
  -5  19   3      159.27      246.52     51.68 o 
  -4  19   3        1.21        1.76     40.06 o 
  -3  19   3      401.50      469.24     53.72 o 
  -2  19   3     3873.31     3655.73    132.37 o 
  -1  19   3      240.66      204.22     38.39 o 
   0  19   3     1133.93     1025.16     59.43 o 
   1  19   3      126.77      111.80     44.66 o 
   2  19   3     2060.38     2315.27    163.62 o 
   3  19   3        1.50       31.81     35.89 o 
   4  19   3        1.05        0.00     32.55 o 
  -4  20   3       11.63        0.00     40.75 o 
  -3  20   3     1217.04     1410.76    117.86 o 
  -2  20   3      432.45      459.23     53.23 o 
  -1  20   3       73.15       66.13     30.19 o 
   0  20   3      966.80      954.58     81.33 o 
   1  20   3     1419.32     1549.49    119.48 o 
   2  20   3      750.76      739.62     82.50 o 
   3  20   3        1.37       31.28     40.48 o 
   4  20   3     1189.19     1170.85    114.00 o 
  -4  21   3      329.00      170.82     62.87 o 
  -3  21   3        0.83        0.00     59.45 o 
  -2  21   3       16.35       20.01     31.15 o 
  -1  21   3       10.37        9.27     27.71 o 
   0  21   3      781.08      886.62     69.23 o 
   1  21   3        0.34        0.00     26.62 o 
   2  21   3        2.48        0.00     40.27 o 
   3  21   3       25.23       32.29     42.17 o 
  -3  22   3       88.52       50.90     63.55 o 
  -2  22   3      573.47      574.89     62.62 o 
  -1  22   3      729.49      803.98     70.57 o 
   0  22   3      482.68      420.30     66.51 o 
   1  22   3       10.03        8.37     40.64 o 
   2  22   3      691.92      859.22     92.98 o 
   3  22   3      239.00      275.00     65.75 o 
  -2  23   3       76.57       39.72     46.59 o 
  -1  23   3       94.42       64.58     39.36 o 
   0  23   3       46.63       77.88     55.12 o 
   1  23   3       19.49       62.23     43.27 o 
   2  23   3      821.00      937.77    162.79 o 
   0  24   3      204.28      178.35     54.86 o 
  -8   0   4      791.87      834.28    131.20 o 
  -6   0   4       50.98       51.64     23.35 o 
  -4   0   4    14114.35    14117.13    313.24 o 
  -2   0   4      232.88      261.64     47.30 o 
   0   0   4     3465.62     3792.05    108.40 o 
   2   0   4      485.59      507.23     26.93 o 
   4   0   4     5946.42     5636.01    178.11 o 
   6   0   4      456.81      410.91     82.00 o 
  -8   1   4      211.92      217.88     58.22 o 
  -7   1   4       88.93        6.45     33.68 o 
  -6   1   4      228.63      269.23     23.90 o 
  -5   1   4       79.04       61.00     14.36 o 
  -4   1   4     1626.13     1710.96     68.91 o 
  -3   1   4     5759.68     5665.68    106.88 o 
  -2   1   4     6059.95     6484.44    130.22 o 
  -1   1   4     2313.78     2669.72     44.56 o 
   0   1   4    15976.00    15594.76    258.90 o 
   1   1   4     3498.45     3087.03     57.25 o 
   2   1   4    18199.48    18158.06    337.06 o 
   3   1   4     6281.54     6733.32    123.36 o 
   4   1   4        0.66       23.18      9.12 o 
   5   1   4       47.26       40.16     20.39 o 
   6   1   4      180.46      137.38     40.77 o 
   7   1   4      159.91      102.54     42.17 o 
  -8   2   4      153.39      248.72    103.34 o 
  -7   2   4        3.60       12.49     35.06 o 
  -6   2   4     2310.73     2291.74     61.23 o 
  -5   2   4       21.16       48.42     15.40 o 
  -4   2   4      322.43      323.30     30.47 o 
  -3   2   4     2465.74     2559.52     57.52 o 
  -2   2   4     2631.41     2702.89     56.47 o 
  -1   2   4        2.74        0.00      5.41 o 
   0   2   4     1989.73     1808.00     34.38 o 
   1   2   4      828.32      900.32     18.40 o 
   2   2   4     5977.40     5666.54    104.46 o 
   3   2   4      336.04      363.40     39.28 o 
   4   2   4      105.94       98.86     15.67 o 
   5   2   4       38.27       23.34     19.16 o 
   6   2   4     2820.47     2886.04    163.09 o 
   7   2   4       46.12       54.24     43.58 o 
  -8   3   4      254.71      120.78     50.36 o 
  -7   3   4      222.80      213.61    116.62 o 
  -6   3   4        3.16        1.51     16.71 o 
  -5   3   4     1703.34     1570.08     49.43 o 
  -4   3   4     4048.15     4009.30     85.57 o 
  -3   3   4     1516.67     1572.79     61.72 o 
  -2   3   4      799.94      849.47     22.50 o 
  -1   3   4     5222.83     5650.20    113.20 o 
   0   3   4    12022.22    12052.18    202.67 o 
   1   3   4       27.95       18.88      5.14 o 
   2   3   4     1783.06     1890.92     45.32 o 
   3   3   4      775.43      747.41     36.47 o 
   4   3   4      920.25      904.67     47.95 o 
   5   3   4     1291.94     1310.78     66.78 o 
   6   3   4      112.38      101.37     45.25 o 
   7   3   4       26.66       16.68     62.94 o 
  -8   4   4      116.83       80.63     71.07 o 
  -7   4   4        3.70        0.00     25.63 o 
  -6   4   4      308.72      369.49     40.83 o 
  -5   4   4     1264.18     1270.58     55.87 o 
  -4   4   4     9510.24     9165.75    168.69 o 
  -3   4   4       20.35       23.06      8.76 o 
  -2   4   4      198.45      224.07     15.51 o 
  -1   4   4     1731.14     1611.15     42.13 o 
   0   4   4    19778.43    20150.99    372.17 o 
   1   4   4      590.95      529.49     20.27 o 
   2   4   4     3092.44     3126.59     74.63 o 
   3   4   4      417.07      411.01     38.05 o 
   4   4   4     5388.18     5521.92    139.27 o 
   5   4   4       97.96       97.10     55.39 o 
   6   4   4      795.20      754.87     58.38 o 
   7   4   4       10.74        0.00     54.06 o 
  -8   5   4      209.20      243.72     81.70 o 
  -7   5   4        5.62        7.76     32.68 o 
  -6   5   4      462.72      429.41     37.99 o 
  -5   5   4     3144.79     2990.22     75.84 o 
  -4   5   4      629.60      616.90     36.32 o 
  -3   5   4     2040.28     1995.37     49.23 o 
  -2   5   4     1571.09     1562.59     39.84 o 
  -1   5   4     5814.50     6099.34    110.77 o 
   0   5   4     4775.22     4640.10    110.95 o 
   1   5   4        5.27        0.00      6.26 o 
   2   5   4      956.19     1053.73     37.67 o 
   3   5   4     7085.03     7331.28    156.28 o 
   4   5   4     1031.27     1104.49     49.27 o 
   5   5   4       12.54       29.34     20.26 o 
   6   5   4       59.79       73.17     28.37 o 
   7   5   4       98.78        0.00     51.93 o 
  -8   6   4       50.98      121.63     76.53 o 
  -7   6   4       57.37       59.19     41.73 o 
  -6   6   4      490.30      513.49     47.31 o 
  -5   6   4      339.63      347.95     36.18 o 
  -4   6   4       91.83       67.68     13.78 o 
  -3   6   4      250.23      250.56     19.01 o 
  -2   6   4     2170.22     1962.34     53.49 o 
  -1   6   4      698.04      657.44     28.29 o 
   0   6   4        2.53        0.93      6.25 o 
   1   6   4      386.84      348.52     26.59 o 
   2   6   4    23524.83    23699.50    390.75 o 
   3   6   4       64.57       78.01     26.10 o 
   4   6   4     4357.50     4400.45    192.16 o 
   5   6   4       74.70       93.19     23.07 o 
   6   6   4     2901.57     3055.17    143.18 o 
   7   6   4        0.40        0.00     59.22 o 
  -8   7   4      166.46      117.23     77.90 o 
  -7   7   4      264.10      223.25     35.55 o 
  -6   7   4       15.48       20.32     21.57 o 
  -5   7   4      236.20      196.18     22.28 o 
  -4   7   4       23.82       31.16     12.68 o 
  -3   7   4     7224.54     7293.04    137.13 o 
  -2   7   4      137.41      178.78     15.68 o 
  -1   7   4       69.90       61.58     11.92 o 
   0   7   4     1546.16     1752.20     43.18 o 
   1   7   4      865.84      832.73     40.53 o 
   2   7   4     2733.71     2684.79     59.13 o 
   3   7   4     1396.44     1383.74     50.50 o 
   4   7   4       40.95       49.70     18.50 o 
   5   7   4      237.76      251.44     47.35 o 
   6   7   4        0.76       17.13     34.68 o 
   7   7   4      276.74      502.63    107.66 o 
  -7   8   4      109.70      163.35     59.96 o 
  -6   8   4        6.57       12.97     22.24 o 
  -5   8   4       29.00       47.19     18.46 o 
  -4   8   4     3556.36     3365.93     96.53 o 
  -3   8   4      779.16      740.46     32.02 o 
  -2   8   4      113.34       64.42     17.48 o 
  -1   8   4     2499.00     2496.51     80.33 o 
   0   8   4     7553.23     7078.63    118.53 o 
   1   8   4       22.59       24.06     10.96 o 
   2   8   4      584.80      578.45     23.53 o 
   3   8   4      621.21      593.55     33.28 o 
   4   8   4     3154.11     2782.72    180.50 o 
   5   8   4      319.10      349.97     60.48 o 
   6   8   4       49.06       56.35     50.57 o 
   7   8   4       79.49      112.62     49.87 o 
  -7   9   4       38.07       33.47     34.50 o 
  -6   9   4      133.08      118.73     35.71 o 
  -5   9   4      457.52      439.19     46.99 o 
  -4   9   4      444.57      391.13     26.42 o 
  -3   9   4     1304.43     1409.44     60.28 o 
  -2   9   4     3417.58     3661.70     90.78 o 
  -1   9   4    16247.82    16439.69    279.16 o 
   0   9   4      386.66      362.88     19.82 o 
   1   9   4      822.06     1053.12     41.21 o 
   2   9   4      520.68      569.84     25.73 o 
   3   9   4     2457.01     2364.82     87.05 o 
   4   9   4     1362.03     1496.54     77.15 o 
   5   9   4       59.56       48.17     27.44 o 
   6   9   4       29.20       36.13     37.04 o 
   7   9   4       11.41       77.59     43.12 o 
  -7  10   4      580.95      643.69     67.62 o 
  -6  10   4     2014.65     2144.06    150.34 o 
  -5  10   4      627.19      661.34     97.14 o 
  -4  10   4       22.30       31.97     13.11 o 
  -3  10   4     1140.29     1165.72     41.58 o 
  -2  10   4    14902.31    14764.51    290.38 o 
  -1  10   4      668.59      790.14     33.34 o 
   0  10   4     1478.96     1466.83     42.30 o 
   1  10   4      585.74      702.05     34.69 o 
   2  10   4     4719.88     4453.47    135.51 o 
   3  10   4      128.72      137.48     26.75 o 
   4  10   4       11.50        0.00     20.48 o 
   5  10   4      386.48      301.60     66.10 o 
   6  10   4      596.53      613.59     77.35 o 
   7  10   4      268.79      423.41     73.43 o 
  -7  11   4       15.48       61.77     34.97 o 
  -6  11   4      121.37      207.83     77.18 o 
  -5  11   4      171.13      121.41     32.58 o 
  -4  11   4      136.92      148.74     19.33 o 
  -3  11   4      642.84      671.34     34.12 o 
  -2  11   4      241.68      261.20     30.89 o 
  -1  11   4      178.84      158.61     18.00 o 
   0  11   4      760.34      697.14     30.86 o 
   1  11   4     2176.32     2131.32     60.88 o 
   2  11   4      905.21      884.54     42.53 o 
   3  11   4       38.04       54.22     22.88 o 
   4  11   4      197.79      156.37     38.09 o 
   5  11   4      182.90      108.76     33.27 o 
   6  11   4      100.06       69.80     35.14 o 
   7  11   4      174.87      162.56     59.36 o 
  -7  12   4       57.55       40.86     37.55 o 
  -6  12   4       25.44        0.00     29.43 o 
  -5  12   4       74.80       67.13     38.80 o 
  -4  12   4     3381.40     3407.40     78.05 o 
  -3  12   4     1120.32     1120.95     46.75 o 
  -2  12   4       29.50       22.67     12.22 o 
  -1  12   4      195.02      156.41     19.14 o 
   0  12   4     4335.56     4373.10     93.78 o 
   1  12   4     2200.83     2230.90     59.43 o 
   2  12   4      906.51      924.94     45.36 o 
   3  12   4      564.52      503.17     55.21 o 
   4  12   4     1463.13     1339.61     79.36 o 
   5  12   4       47.75       87.14     32.43 o 
   6  12   4      142.65      137.19     41.34 o 
  -7  13   4       95.23      155.98     47.00 o 
  -6  13   4       12.96        7.97     33.63 o 
  -5  13   4      870.95      836.48     83.92 o 
  -4  13   4       32.88       31.38     15.55 o 
  -3  13   4       85.72       69.10     14.93 o 
  -2  13   4     2335.60     2430.39     77.28 o 
  -1  13   4     2093.11     2162.15    154.17 o 
   0  13   4        5.32        0.00     11.32 o 
   1  13   4       62.70       75.40     16.48 o 
   2  13   4     1204.90     1190.41    121.36 o 
   3  13   4      521.96      556.42     75.44 o 
   4  13   4       26.25       11.38     22.74 o 
   5  13   4      126.80       87.36     34.17 o 
   6  13   4       65.50       48.54     36.35 o 
  -6  14   4      773.08      823.45     75.54 o 
  -5  14   4      628.40      492.73     87.23 o 
  -4  14   4       10.40       15.08     17.41 o 
  -3  14   4     1598.03     1604.46     51.54 o 
  -2  14   4     1844.15     1743.02     86.61 o 
  -1  14   4     1400.94     1374.36     56.88 o 
   0  14   4      963.69      943.50     40.12 o 
   1  14   4       91.20       76.21     17.73 o 
   2  14   4     2171.49     2339.04     90.82 o 
   3  14   4       37.21        1.76     20.32 o 
   4  14   4      506.78      471.23     52.39 o 
   5  14   4      988.57      931.95     85.87 o 
   6  14   4      455.01      536.11     77.79 o 
  -6  15   4      104.86      116.97     40.04 o 
  -5  15   4      211.18      216.68     82.93 o 
  -4  15   4        4.63        0.00     20.35 o 
  -3  15   4       19.39       16.71     17.22 o 
  -2  15   4      113.32      103.41     30.88 o 
  -1  15   4     1874.89     1854.11     67.62 o 
   0  15   4     1076.14      899.43     48.99 o 
   1  15   4      452.18      390.21     34.14 o 
   2  15   4      314.63      362.13     56.76 o 
   3  15   4       87.37       47.30     28.20 o 
   4  15   4      165.44      126.38     43.91 o 
   5  15   4      587.19      557.54     79.40 o 
   6  15   4       73.61       35.23     39.36 o 
  -6  16   4      190.41      146.58     44.70 o 
  -5  16   4      390.68      346.51     52.60 o 
  -4  16   4      651.97      713.57     63.06 o 
  -3  16   4      986.96     1013.74     50.18 o 
  -2  16   4      133.85      186.56     52.10 o 
  -1  16   4      255.60      244.48     29.58 o 
   0  16   4      450.35      526.31     41.07 o 
   1  16   4     4763.58     4523.54    321.99 o 
   2  16   4      685.75      666.77     54.78 o 
   3  16   4      975.43     1028.04     71.60 o 
   4  16   4      275.52      387.50     51.43 o 
   5  16   4      465.05      395.29     56.56 o 
  -5  17   4      393.15      394.30     56.49 o 
  -4  17   4        3.10        0.00     27.92 o 
  -3  17   4      143.52       30.68     59.81 o 
  -2  17   4      191.09      141.74     33.00 o 
  -1  17   4     1044.55     1216.27     59.90 o 
   0  17   4     1554.78     1479.17     73.08 o 
   1  17   4      696.58      745.16     58.42 o 
   2  17   4      768.26      703.95     77.18 o 
   3  17   4      165.30      185.64     36.17 o 
   4  17   4      112.62       91.91     36.27 o 
   5  17   4        8.92       33.60     32.97 o 
  -5  18   4      147.21      140.77     56.52 o 
  -4  18   4      727.45      737.25    115.94 o 
  -3  18   4     1396.63     1371.51     83.73 o 
  -2  18   4     1721.24     1805.63    122.79 o 
  -1  18   4     1661.27     1801.17    151.95 o 
   0  18   4       28.64       41.25     21.93 o 
   1  18   4     3915.42     3915.26    141.75 o 
   2  18   4      748.11      603.16     73.65 o 
   3  18   4     2433.67     2465.55    138.00 o 
   4  18   4      459.24      394.40     73.02 o 
   5  18   4     1257.48     1160.75     90.67 o 
  -5  19   4        4.41       19.64     49.64 o 
  -4  19   4      918.78      823.13     94.83 o 
  -3  19   4       69.17       72.18     32.61 o 
  -2  19   4       24.24       10.28     28.32 o 
  -1  19   4      141.53      236.68     40.18 o 
   0  19   4      167.69      111.55     34.54 o 
   1  19   4     1498.75     1206.65     99.32 o 
   2  19   4       34.91       19.07     52.47 o 
   3  19   4      183.72      268.26    100.45 o 
   4  19   4      321.24      246.99     47.77 o 
  -4  20   4        9.62       32.26     48.32 o 
  -3  20   4      567.16      557.87     86.32 o 
  -2  20   4        5.20        0.00     26.42 o 
  -1  20   4      673.93      589.37     58.02 o 
   0  20   4     1539.53     1780.17     91.68 o 
   1  20   4      765.50      947.13     72.37 o 
   2  20   4      248.68      187.73     51.14 o 
   3  20   4      525.75      434.85    149.57 o 
   4  20   4     1603.16     1691.26    188.45 o 
  -4  21   4       75.99      158.93     59.03 o 
  -3  21   4       26.08       17.30     31.69 o 
  -2  21   4        4.45       15.13     31.45 o 
  -1  21   4      129.83      135.43     37.81 o 
   0  21   4      169.87       47.55     31.48 o 
   1  21   4       44.72       95.93     44.92 o 
   2  21   4      168.29      203.46     55.40 o 
   3  21   4      611.38      526.71     91.64 o 
  -3  22   4      153.24      155.06     55.64 o 
  -2  22   4      891.40      749.41     70.74 o 
  -1  22   4       67.59      122.68     38.34 o 
   0  22   4       94.89       94.19     47.35 o 
   1  22   4      260.95      270.95     59.21 o 
   2  22   4      786.29      863.14     96.43 o 
  -2  23   4       98.65      111.20     86.96 o 
  -1  23   4       76.83      101.09     46.73 o 
   0  23   4       13.66       13.39     37.94 o 
   1  23   4      873.23      841.88     91.61 o 
   2  23   4       27.20       96.73     49.04 o 
  -7   0   5        2.67       45.10     54.21 o 
  -5   0   5     4436.94     4379.54    122.59 o 
  -3   0   5     3029.43     3298.22     76.69 o 
  -1   0   5    72726.22    72983.20   1493.36 o 
   1   0   5    11445.25    12210.00    323.58 o 
   3   0   5    17731.79    19163.09    411.91 o 
   5   0   5       60.42       26.73     37.20 o 
   7   0   5      770.27      742.25    117.23 o 
  -8   1   5      186.32      176.43     53.48 o 
  -7   1   5      933.74      798.44     79.23 o 
  -6   1   5      338.71      288.27     29.44 o 
  -5   1   5     1228.59     1279.63     68.09 o 
  -4   1   5      917.98      908.81     30.99 o 
  -3   1   5       13.32       11.15      6.30 o 
  -2   1   5     1874.28     1800.15     47.74 o 
  -1   1   5     8750.89     8913.42    154.70 o 
   0   1   5    21575.77    21339.82    294.96 o 
   1   1   5       70.47       66.64      6.24 o 
   2   1   5     4664.17     4510.87     76.67 o 
   3   1   5      826.54      838.93     33.04 o 
   4   1   5      487.70      490.55     30.63 o 
   5   1   5      294.31      271.03     33.31 o 
   6   1   5        1.01        0.00     28.62 o 
   7   1   5      107.06       64.00     43.43 o 
  -8   2   5        0.02        8.64     56.41 o 
  -7   2   5      790.06      883.06     65.76 o 
  -6   2   5       11.89        0.00     15.64 o 
  -5   2   5      477.38      503.54     30.10 o 
  -4   2   5       52.12       39.36     15.63 o 
  -3   2   5     3632.57     3514.10     67.54 o 
  -2   2   5    10209.12    10289.75    149.37 o 
  -1   2   5      564.27      628.79     17.77 o 
   0   2   5     3080.65     3078.83     50.24 o 
   1   2   5      324.20      355.45     12.43 o 
   2   2   5     1146.53     1159.86     32.44 o 
   3   2   5      392.51      357.50     47.72 o 
   4   2   5      834.03      886.38     39.58 o 
   5   2   5     1502.56     1614.71     72.58 o 
   6   2   5       59.17       76.26     43.66 o 
   7   2   5       93.50      121.20     44.90 o 
  -8   3   5      192.70      199.04     89.67 o 
  -7   3   5      153.83      119.24     39.97 o 
  -6   3   5      102.14       85.55     20.13 o 
  -5   3   5     1572.84     1565.42     50.14 o 
  -4   3   5     1007.40      956.36     30.96 o 
  -3   3   5       33.47       22.77      8.57 o 
  -2   3   5       37.17       20.97      8.45 o 
  -1   3   5      915.15     1066.76     28.74 o 
   0   3   5     2337.65     2500.07     46.72 o 
   1   3   5      764.12      886.75     22.31 o 
   2   3   5        8.11        5.30      8.47 o 
   3   3   5     4932.04     5112.58    115.15 o 
   4   3   5       43.53       46.22     15.80 o 
   5   3   5        0.58        0.00     18.47 o 
   6   3   5      475.75      443.26     60.98 o 
   7   3   5        0.49        5.29     39.10 o 
  -8   4   5      144.25      176.00     74.41 o 
  -7   4   5       44.17       42.22     29.59 o 
  -6   4   5        6.26       28.58     24.55 o 
  -5   4   5     4223.22     4197.12     94.81 o 
  -4   4   5     1101.68     1079.86     38.41 o 
  -3   4   5     1295.33     1210.85     33.77 o 
  -2   4   5     4723.65     5076.02     81.92 o 
  -1   4   5     8557.65     8422.40    133.42 o 
   0   4   5      670.13      651.94     25.41 o 
   1   4   5     6222.12     6458.65    106.22 o 
   2   4   5     1153.52     1196.98     39.56 o 
   3   4   5    10161.74     9552.81    195.06 o 
   4   4   5      252.64      247.66     26.03 o 
   5   4   5      304.11      422.78     56.27 o 
   6   4   5        0.40        0.00     23.74 o 
   7   4   5      464.81      250.25     85.19 o 
  -8   5   5      103.88      131.20     73.04 o 
  -7   5   5       29.39       44.00     23.98 o 
  -6   5   5        9.62       15.34     20.75 o 
  -5   5   5        4.51        1.99     13.74 o 
  -4   5   5     3662.51     3714.16     85.67 o 
  -3   5   5       61.67       31.15     10.52 o 
  -2   5   5     1107.85     1095.13     42.57 o 
  -1   5   5      223.44      212.85     15.70 o 
   0   5   5      889.65      898.46     26.89 o 
   1   5   5      813.36      848.22     27.85 o 
   2   5   5     2213.25     2136.58     58.26 o 
   3   5   5     1067.51     1193.27     46.07 o 
   4   5   5     1892.98     1893.21     63.13 o 
   5   5   5      354.88      302.79     36.33 o 
   6   5   5      553.53      527.03     86.18 o 
   7   5   5      129.75      181.16     78.36 o 
  -8   6   5      218.66       77.44     71.67 o 
  -7   6   5     1866.80     1941.08     84.37 o 
  -6   6   5      967.10      975.59     66.56 o 
  -5   6   5     1188.35     1144.59     53.37 o 
  -4   6   5     1072.72     1139.02     43.73 o 
  -3   6   5     2180.27     1997.96     61.68 o 
  -2   6   5     1083.80     1068.35     33.48 o 
  -1   6   5     3497.14     3948.24     79.51 o 
   0   6   5     6178.87     6104.57    162.71 o 
   1   6   5       39.29       14.28      9.99 o 
   2   6   5       88.96       97.33     17.42 o 
   3   6   5       90.07      142.41     18.86 o 
   4   6   5      121.54      105.07     20.97 o 
   5   6   5      978.85      861.56     57.47 o 
   6   6   5      112.38       87.97     56.26 o 
   7   6   5      255.26      190.57     83.37 o 
  -8   7   5       61.56       63.47     71.07 o 
  -7   7   5      532.78      642.71     74.54 o 
  -6   7   5       58.03       63.70     25.01 o 
  -5   7   5     1133.05     1067.40     48.97 o 
  -4   7   5      379.15      339.96     24.68 o 
  -3   7   5      168.41      149.57     16.50 o 
  -2   7   5     1053.01     1155.10     36.57 o 
  -1   7   5     2551.56     2443.68     62.07 o 
   0   7   5       43.14       30.60      7.53 o 
   1   7   5     1219.66     1247.83     40.37 o 
   2   7   5      328.80      401.53     19.68 o 
   3   7   5       53.49       76.99     16.55 o 
   4   7   5      475.23      460.68     35.41 o 
   5   7   5       63.40       81.98     30.21 o 
   6   7   5        8.24        3.82     33.08 o 
   7   7   5        4.82       66.36     68.49 o 
  -7   8   5        0.34        0.00     30.93 o 
  -6   8   5      143.17      151.29     30.56 o 
  -5   8   5     3374.26     3232.24     91.11 o 
  -4   8   5     1072.78     1174.82     42.67 o 
  -3   8   5      446.36      534.12     53.41 o 
  -2   8   5     1192.07     1210.07     66.13 o 
  -1   8   5    23608.94    23263.74    383.90 o 
   0   8   5     3547.37     3640.11     69.67 o 
   1   8   5     2812.20     2864.81     73.24 o 
   2   8   5     1087.49     1087.32     37.32 o 
   3   8   5     3983.71     3852.59     97.51 o 
   4   8   5      579.88      527.03     81.09 o 
   5   8   5       68.14       20.06     44.63 o 
   6   8   5      374.63      320.45     56.59 o 
   7   8   5      564.13      656.09     82.77 o 
  -7   9   5      171.57      165.35     42.37 o 
  -6   9   5      313.35      239.57     41.07 o 
  -5   9   5       83.34       72.53     18.35 o 
  -4   9   5      178.73      183.84     20.39 o 
  -3   9   5     1253.22     1213.08     43.47 o 
  -2   9   5     2523.49     2488.45     60.20 o 
  -1   9   5     1884.26     1823.18     48.68 o 
   0   9   5     9433.80     9574.37    157.07 o 
   1   9   5      256.41      170.14     36.19 o 
   2   9   5     2999.78     2967.52     67.10 o 
   3   9   5       36.21        1.99     16.04 o 
   4   9   5      646.03      571.66     50.69 o 
   5   9   5      272.08      166.01     39.63 o 
   6   9   5       48.97       15.92     36.48 o 
   7   9   5        3.71        1.20     42.62 o 
  -7  10   5      297.08      256.00     48.05 o 
  -6  10   5       64.41        6.08     28.50 o 
  -5  10   5       38.44       49.22     20.90 o 
  -4  10   5      187.21      207.62     21.48 o 
  -3  10   5     3692.19     3660.94     84.59 o 
  -2  10   5      311.00      269.57     20.79 o 
  -1  10   5      178.66      258.65     22.55 o 
   0  10   5     9112.82     9135.52    168.86 o 
   1  10   5     3244.75     3175.62     72.18 o 
   2  10   5     1304.70     1314.97     49.83 o 
   3  10   5      266.91      270.66     34.41 o 
   4  10   5     2664.99     2638.59    102.54 o 
   5  10   5     2109.14     2389.12    106.03 o 
   6  10   5      100.86       26.07     40.58 o 
   7  10   5       14.49       61.81     49.71 o 
  -7  11   5      191.18      237.30     53.27 o 
  -6  11   5        6.94        0.00     28.03 o 
  -5  11   5      125.78      104.43     31.69 o 
  -4  11   5      868.02      960.00     42.81 o 
  -3  11   5       10.05        0.41     12.21 o 
  -2  11   5      454.30      461.48     27.70 o 
  -1  11   5     1592.10     1642.82     63.03 o 
   0  11   5     3311.84     3237.78     68.35 o 
   1  11   5     1263.47     1191.97     48.69 o 
   2  11   5      400.51      404.83     38.89 o 
   3  11   5     1304.55     1246.78     69.67 o 
   4  11   5      704.73      739.93     65.99 o 
   5  11   5       88.19       68.73     30.26 o 
   6  11   5      116.83       73.87     43.70 o 
  -7  12   5       18.97       18.15     38.26 o 
  -6  12   5        0.74       20.69     32.23 o 
  -5  12   5      772.64      787.48    114.96 o 
  -4  12   5      165.19      146.71     19.80 o 
  -3  12   5        4.75       22.83     16.59 o 
  -2  12   5       69.18       98.16     22.57 o 
  -1  12   5     5315.20     5083.96    108.43 o 
   0  12   5     1725.77     1631.70     48.46 o 
   1  12   5        1.72        3.56     11.70 o 
   2  12   5        6.91       22.04     19.03 o 
   3  12   5     2223.33     2264.33    258.37 o 
   4  12   5      553.70      559.17     54.29 o 
   5  12   5      555.66      648.30     63.87 o 
   6  12   5      187.28      211.98     46.41 o 
  -7  13   5        9.80       49.56     38.98 o 
  -6  13   5      124.71      170.99     43.65 o 
  -5  13   5       33.76       28.69     29.63 o 
  -4  13   5     1845.11     1801.57     57.34 o 
  -3  13   5      462.43      514.99     38.32 o 
  -2  13   5     2058.95     2315.25     81.92 o 
  -1  13   5      298.97      338.41     42.94 o 
   0  13   5       24.92        7.39     19.71 o 
   1  13   5        7.59        0.00     12.54 o 
   2  13   5     4143.76     4271.16    133.36 o 
   3  13   5      212.70      204.65     35.49 o 
   4  13   5       89.35      141.82     34.80 o 
   5  13   5      104.77      159.44     48.18 o 
   6  13   5      496.62      506.11     73.30 o 
  -6  14   5      828.25      723.38    113.74 o 
  -5  14   5      272.60      253.50     45.19 o 
  -4  14   5      307.63      337.33     33.42 o 
  -3  14   5      505.40      464.01     30.57 o 
  -2  14   5      535.34      523.38     34.54 o 
  -1  14   5       24.86       54.99     18.26 o 
   0  14   5      149.96      104.48     21.35 o 
   1  14   5     7820.52     7917.51    155.83 o 
   2  14   5     2000.14     2192.68     90.20 o 
   3  14   5      681.57      655.92     80.37 o 
   4  14   5      111.42       97.81     34.03 o 
   5  14   5     1366.39     1285.03     89.16 o 
   6  14   5      225.56      244.87     56.46 o 
  -6  15   5        4.72       22.72     36.63 o 
  -5  15   5        1.80       27.88     31.71 o 
  -4  15   5      307.01      378.93     59.35 o 
  -3  15   5      503.65      512.76     39.39 o 
  -2  15   5      235.83      227.22     25.23 o 
  -1  15   5      546.55      687.18     66.98 o 
   0  15   5      308.20      367.41     48.81 o 
   1  15   5      403.00      519.24     39.02 o 
   2  15   5      604.15      555.87     69.74 o 
   3  15   5      371.04      315.64     44.05 o 
   4  15   5     1607.38     1572.07     92.56 o 
   5  15   5       58.96       35.81     33.64 o 
   6  15   5       31.37        0.51     48.77 o 
  -6  16   5      340.76      294.34     52.96 o 
  -5  16   5     1788.05     1935.41    119.14 o 
  -4  16   5     1406.44     1419.76     71.26 o 
  -3  16   5        5.35        0.00     16.70 o 
  -2  16   5     1828.34     1876.88     88.66 o 
  -1  16   5      596.07      511.35     48.48 o 
   0  16   5       34.52       15.19     19.43 o 
   1  16   5      389.20      440.08     60.95 o 
   2  16   5      462.60      317.09     52.01 o 
   3  16   5     1720.98     1771.79     96.92 o 
   4  16   5      201.70      210.47     42.78 o 
   5  16   5      285.20      388.53     56.23 o 
  -5  17   5        6.88       25.12     33.46 o 
  -4  17   5      107.41       57.62     33.41 o 
  -3  17   5        7.35        0.00     19.90 o 
  -2  17   5     1400.69     1455.71     81.28 o 
  -1  17   5      161.62      101.95     26.45 o 
   0  17   5      136.39      163.70     28.08 o 
   1  17   5      326.75      322.92     41.96 o 
   2  17   5       53.23        6.84     24.00 o 
   3  17   5      497.58      423.81     82.93 o 
   4  17   5      537.02      520.99     58.23 o 
   5  17   5      314.60      207.38     48.07 o 
  -5  18   5        1.80       13.73     33.31 o 
  -4  18   5       94.92      100.77     72.81 o 
  -3  18   5     2323.75     2398.05    107.36 o 
  -2  18   5       39.74       31.68     28.02 o 
  -1  18   5      466.45      444.26     52.34 o 
   0  18   5     1466.49     1619.49     71.08 o 
   1  18   5      460.71      448.40     48.92 o 
   2  18   5      873.92      581.62    152.99 o 
   3  18   5       16.27        0.00     27.24 o 
   4  18   5     1189.48     1217.22     98.96 o 
   5  18   5      686.81      747.10     75.18 o 
  -5  19   5      230.58      264.75    136.74 o 
  -4  19   5      459.11      358.53     66.85 o 
  -3  19   5      296.79      261.80     44.58 o 
  -2  19   5      400.62      365.83     47.27 o 
  -1  19   5       92.08       54.34     28.17 o 
   0  19   5     1148.80     1182.24     75.79 o 
   1  19   5      305.12      298.15     55.30 o 
   2  19   5        2.70        0.00     32.31 o 
   3  19   5        6.96        0.78     36.23 o 
   4  19   5       78.21       92.13     46.29 o 
  -4  20   5      128.79       26.35     46.15 o 
  -3  20   5       81.92       67.18     34.71 o 
  -2  20   5      293.24      233.70     53.12 o 
  -1  20   5     1055.36     1170.31     79.48 o 
   0  20   5       13.52       31.37     28.24 o 
   1  20   5      663.25      569.26     74.50 o 
   2  20   5      330.57      131.06    105.99 o 
   3  20   5      522.39      523.00     77.29 o 
   4  20   5       13.96       82.14     51.15 o 
  -4  21   5       22.58        0.00     52.31 o 
  -3  21   5      136.63      204.98     68.94 o 
  -2  21   5      148.08      150.23     47.49 o 
  -1  21   5      226.16      233.81     67.17 o 
   0  21   5      185.59      118.23     34.70 o 
   1  21   5        0.36        0.00     36.91 o 
   2  21   5       62.86       73.46     56.41 o 
   3  21   5       80.08        0.00     39.66 o 
  -3  22   5      627.96      528.69     62.30 o 
  -2  22   5      725.83      770.15     72.30 o 
  -1  22   5       14.69       19.37     32.53 o 
   0  22   5      497.21      591.93    172.88 o 
   1  22   5      678.41      779.01     88.35 o 
   2  22   5      153.81      122.05     53.51 o 
  -2  23   5      124.00       90.29     39.43 o 
  -1  23   5       49.89       87.76     59.45 o 
   0  23   5       88.93       74.38     46.92 o 
   1  23   5       99.26       77.23     46.47 o 
  -8   0   6        7.39       73.80     64.23 o 
  -6   0   6      450.11      469.53     50.63 o 
  -4   0   6      162.16      201.73     24.28 o 
  -2   0   6     6140.12     5947.06    121.38 o 
   0   0   6     1443.88     1188.56     36.84 o 
   2   0   6       40.92       51.62     10.40 o 
   4   0   6       16.57        0.00     14.39 o 
   6   0   6     2230.07     2455.15    177.21 o 
  -8   1   6      515.11      365.91    100.15 o 
  -7   1   6      282.80      294.49     52.16 o 
  -6   1   6      123.38      125.89     23.35 o 
  -5   1   6     1837.42     1893.50     50.16 o 
  -4   1   6     4614.83     4414.96     77.48 o 
  -3   1   6      329.55      340.92     22.98 o 
  -2   1   6     2347.91     2463.12     42.55 o 
  -1   1   6      655.50      608.81     21.63 o 
   0   1   6       33.23       27.27      5.10 o 
   1   1   6      439.21      456.66     13.30 o 
   2   1   6     3821.75     3966.25     64.50 o 
   3   1   6     1320.61     1326.80     30.86 o 
   4   1   6      733.40      848.84     54.42 o 
   5   1   6      806.87      751.74     52.99 o 
   6   1   6      116.43      131.03     40.42 o 
   7   1   6      103.49       87.64     42.93 o 
  -8   2   6      626.74      606.43     79.95 o 
  -7   2   6      145.88      166.90     44.67 o 
  -6   2   6      150.93      114.40     20.94 o 
  -5   2   6      132.59      133.38     17.02 o 
  -4   2   6    14019.23    14115.77    206.44 o 
  -3   2   6      250.86      294.36     15.16 o 
  -2   2   6     4266.36     4220.69     75.39 o 
  -1   2   6       21.58        5.67      5.55 o 
   0   2   6     2189.26     2226.43     39.30 o 
   1   2   6      164.17      136.98      8.19 o 
   2   2   6     1268.60     1149.48     26.39 o 
   3   2   6      283.00      304.60     20.67 o 
   4   2   6     1480.67     1608.40     70.66 o 
   5   2   6      360.64      323.71     37.82 o 
   6   2   6      172.10      136.10     40.87 o 
   7   2   6        4.52       12.60     36.90 o 
  -8   3   6      336.05      292.91     62.91 o 
  -7   3   6      340.58      231.05     47.01 o 
  -6   3   6     1544.36     1570.30     55.88 o 
  -5   3   6      574.33      528.05     32.10 o 
  -4   3   6       31.32       37.33     12.61 o 
  -3   3   6     2458.24     2460.91     42.32 o 
  -2   3   6     8444.40     8760.19    131.29 o 
  -1   3   6     6742.66     6438.96    115.88 o 
   0   3   6      391.06      399.26     15.89 o 
   1   3   6     1557.21     1437.39     32.41 o 
   2   3   6      987.26     1034.06     37.62 o 
   3   3   6     1596.49     1632.11     60.12 o 
   4   3   6      183.52      139.95     43.07 o 
   5   3   6      110.66      100.72     25.77 o 
   6   3   6      458.99      517.16     65.91 o 
   7   3   6       30.14       39.83     45.33 o 
  -8   4   6        2.05        0.00     57.55 o 
  -7   4   6      323.65      251.98     41.86 o 
  -6   4   6     1947.44     2207.47     67.24 o 
  -5   4   6      358.92      378.56     28.61 o 
  -4   4   6        2.52       14.47      9.34 o 
  -3   4   6     1007.24      929.74     24.95 o 
  -2   4   6     1661.00     1488.66     33.98 o 
  -1   4   6     6100.50     6280.76     96.92 o 
   0   4   6      162.26      156.89     11.11 o 
   1   4   6      480.75      444.05     18.20 o 
   2   4   6    12052.11    11883.04    231.33 o 
   3   4   6       79.22       71.50     15.53 o 
   4   4   6       79.22      102.78     19.56 o 
   5   4   6      110.68      131.38     27.91 o 
   6   4   6     1701.05     1894.49    185.41 o 
   7   4   6       89.27       19.89     59.22 o 
  -8   5   6      155.89      201.96     84.58 o 
  -7   5   6       93.31       94.83     28.35 o 
  -6   5   6       42.54       13.02     19.81 o 
  -5   5   6      412.13      423.54     29.82 o 
  -4   5   6     3415.25     3388.28     59.48 o 
  -3   5   6     2098.24     1919.94     46.25 o 
  -2   5   6       55.13       36.20      8.39 o 
  -1   5   6     8605.99     8721.73    129.38 o 
   0   5   6     1334.35     1353.65     30.97 o 
   1   5   6     1359.15     1331.22     36.07 o 
   2   5   6      980.05      771.69     34.57 o 
   3   5   6        3.80       25.40     13.29 o 
   4   5   6       43.69       32.77     16.33 o 
   5   5   6      607.71      551.96    103.08 o 
   6   5   6      193.65      252.43     48.88 o 
   7   5   6      171.64      143.80     71.37 o 
  -8   6   6      467.16      502.33    114.95 o 
  -7   6   6      153.20      141.26     41.86 o 
  -6   6   6      204.11      146.30     32.37 o 
  -5   6   6      103.50      108.64     19.22 o 
  -4   6   6     6938.20     6824.38    123.61 o 
  -3   6   6     6783.14     6699.46    142.55 o 
  -2   6   6      496.18      505.89     23.07 o 
  -1   6   6     1137.70     1249.24     43.39 o 
   0   6   6     6335.91     6254.97     97.47 o 
   1   6   6       71.17       59.61     10.17 o 
   2   6   6      121.25      108.63     16.76 o 
   3   6   6     3927.52     3930.34     98.36 o 
   4   6   6     3296.95     3496.53     95.93 o 
   5   6   6      326.33      367.00     51.93 o 
   6   6   6       95.96       74.32     38.78 o 
   7   6   6       39.36       85.19     63.17 o 
  -8   7   6       46.18        0.00     44.04 o 
  -7   7   6        0.35        0.00     28.91 o 
  -6   7   6       34.76        0.00     30.87 o 
  -5   7   6     3620.36     3582.91     88.65 o 
  -4   7   6     1254.46     1262.95     44.29 o 
  -3   7   6        1.34        6.12      9.68 o 
  -2   7   6     1042.45     1132.70     33.74 o 
  -1   7   6     5056.28     5020.47     89.96 o 
   0   7   6      262.43      343.01     17.01 o 
   1   7   6     4384.99     4760.11     95.45 o 
   2   7   6        4.10        3.47      6.68 o 
   3   7   6       29.42       29.82     14.47 o 
   4   7   6     2464.23     2612.45     86.66 o 
   5   7   6       71.43       13.68     28.79 o 
   6   7   6       25.81       43.24     48.97 o 
   7   7   6       10.91        6.23     54.52 o 
  -7   8   6      419.78      473.93     76.24 o 
  -6   8   6     1179.63     1108.43     98.43 o 
  -5   8   6      815.80      951.93     44.27 o 
  -4   8   6      189.79      152.15     19.90 o 
  -3   8   6     2048.59     2147.75     57.50 o 
  -2   8   6    11385.76    11259.42    181.78 o 
  -1   8   6     6902.88     7543.87    140.07 o 
   0   8   6     3752.01     4075.35     70.99 o 
   1   8   6     5475.98     5635.13     91.73 o 
   2   8   6      544.69      457.38     25.51 o 
   3   8   6      830.45      839.57     41.80 o 
   4   8   6       19.64       17.89     21.99 o 
   5   8   6       15.95        1.53     24.69 o 
   6   8   6     1170.84     1250.66    103.72 o 
   7   8   6        4.71        0.00     57.10 o 
  -7   9   6      479.77      516.53     58.79 o 
  -6   9   6      229.73      235.61     36.12 o 
  -5   9   6       15.40        0.00     15.13 o 
  -4   9   6      567.68      528.92     32.40 o 
  -3   9   6      404.86      430.92     23.37 o 
  -2   9   6      512.61      610.92     26.99 o 
  -1   9   6      308.04      296.90     21.50 o 
   0   9   6        3.16        8.64      7.56 o 
   1   9   6     2433.20     2243.98     49.77 o 
   2   9   6      503.08      554.05     43.75 o 
   3   9   6     1268.48     1206.17     88.26 o 
   4   9   6       14.49        0.00     22.34 o 
   5   9   6      771.34      564.02     54.87 o 
   6   9   6        3.69        0.00     37.62 o 
   7   9   6       63.69       53.87     47.90 o 
  -7  10   6      351.37      351.73     51.78 o 
  -6  10   6       96.65      127.21     37.09 o 
  -5  10   6      561.26      588.75     36.58 o 
  -4  10   6     2501.71     2371.90     66.08 o 
  -3  10   6      482.78      477.40     29.78 o 
  -2  10   6      800.79      698.77     32.31 o 
  -1  10   6      195.06      197.18     18.47 o 
   0  10   6    12709.92    12167.78    214.91 o 
   1  10   6      129.73      156.41     16.87 o 
   2  10   6     3279.83     3274.22    107.50 o 
   3  10   6      723.32      761.77     65.80 o 
   4  10   6     1029.58     1170.55    133.06 o 
   5  10   6      214.86      223.96     46.17 o 
   6  10   6       34.83        9.20     35.81 o 
  -7  11   6        5.08        0.00     30.39 o 
  -6  11   6      500.65      598.88     61.72 o 
  -5  11   6      731.31      772.07     47.91 o 
  -4  11   6      805.17      856.17     41.58 o 
  -3  11   6       16.62       24.53     13.19 o 
  -2  11   6     2477.12     2636.63     66.82 o 
  -1  11   6      915.00      998.48     44.94 o 
   0  11   6     3406.78     3602.14     74.84 o 
   1  11   6        1.12       19.71     11.93 o 
   2  11   6       11.31       31.95     23.46 o 
   3  11   6     1749.19     1836.79     85.23 o 
   4  11   6       60.33       18.71     25.85 o 
   5  11   6       35.63       55.48     32.90 o 
   6  11   6        1.09       39.77     40.12 o 
  -7  12   6        8.98        0.00     34.91 o 
  -6  12   6      367.69      342.09     68.89 o 
  -5  12   6      249.79      192.67     30.36 o 
  -4  12   6       68.82       42.99     17.26 o 
  -3  12   6     1280.23     1242.77     57.48 o 
  -2  12   6     6005.33     5664.26    118.53 o 
  -1  12   6     2729.78     2590.69     82.11 o 
   0  12   6      526.08      524.20     28.06 o 
   1  12   6      132.18      105.64     16.84 o 
   2  12   6     3055.27     3090.37    107.43 o 
   3  12   6       24.17       29.46     22.39 o 
   4  12   6      166.30      177.63     35.51 o 
   5  12   6      146.93      161.43     40.80 o 
   6  12   6      388.38      356.50     65.20 o 
  -7  13   6       72.77       85.54     60.12 o 
  -6  13   6      588.12      441.12     57.83 o 
  -5  13   6        9.62       10.89     28.08 o 
  -4  13   6     2926.65     2857.56     90.81 o 
  -3  13   6     1590.86     1532.60     56.50 o 
  -2  13   6       74.64       62.48     18.27 o 
  -1  13   6      516.98      497.40     51.67 o 
   0  13   6      936.87      945.92     40.31 o 
   1  13   6     2438.93     2380.90    107.03 o 
   2  13   6       38.94       18.72     21.24 o 
   3  13   6       27.72       31.88     24.11 o 
   4  13   6      398.51      406.12     83.91 o 
   5  13   6      285.38      186.55     62.80 o 
   6  13   6       13.63        0.00     45.20 o 
  -6  14   6       67.38       52.66     56.09 o 
  -5  14   6       30.45       60.52     32.38 o 
  -4  14   6      222.53      196.26     24.39 o 
  -3  14   6        4.34       22.23     16.48 o 
  -2  14   6       72.11       81.97     21.66 o 
  -1  14   6      248.48      267.67     30.18 o 
   0  14   6     2186.82     2131.90     61.46 o 
   1  14   6       11.95       24.45     14.93 o 
   2  14   6      136.34      154.01     31.41 o 
   3  14   6      249.44      211.82     37.76 o 
   4  14   6     2426.53     2889.66    170.42 o 
   5  14   6       72.17       84.08     36.15 o 
   6  14   6      137.84      171.56     47.51 o 
  -6  15   6      141.48      160.19     47.81 o 
  -5  15   6       16.75       18.44     39.79 o 
  -4  15   6      246.55      232.28     26.39 o 
  -3  15   6     1376.33     1469.84     57.33 o 
  -2  15   6     1864.09     1680.91     70.17 o 
  -1  15   6      161.69      151.69     24.99 o 
   0  15   6      702.06      736.11     45.92 o 
   1  15   6      410.56      395.50     34.87 o 
   2  15   6     1208.79     1321.65     75.55 o 
   3  15   6       15.68       29.56     32.40 o 
   4  15   6     1056.43     1157.15     82.51 o 
   5  15   6        8.61        0.00     28.95 o 
  -6  16   6      327.92      342.09     58.52 o 
  -5  16   6      864.74      958.58     78.59 o 
  -4  16   6      109.14       70.39     25.92 o 
  -3  16   6      646.40      609.17     37.47 o 
  -2  16   6       71.80       47.70     21.49 o 
  -1  16   6        6.15        0.00     18.48 o 
   0  16   6     2324.22     2268.70     83.49 o 
   1  16   6       54.83       49.25     19.99 o 
   2  16   6      524.46      590.68     54.98 o 
   3  16   6       95.25      120.88     43.13 o 
   4  16   6       49.95       75.50     36.73 o 
   5  16   6      109.37       51.91     38.21 o 
  -5  17   6       24.33        0.00     31.03 o 
  -4  17   6       33.26        1.16     21.16 o 
  -3  17   6      457.91      532.44     40.81 o 
  -2  17   6      127.60      124.59     61.47 o 
  -1  17   6     1257.58     1151.43     60.43 o 
   0  17   6      328.56      382.06     38.04 o 
   1  17   6      343.39      254.26     89.06 o 
   2  17   6      349.17      468.56     50.80 o 
   3  17   6      200.47      190.51     40.10 o 
   4  17   6      205.71      115.45     43.64 o 
   5  17   6      248.36      207.45     74.34 o 
  -5  18   6       72.91       26.15     35.66 o 
  -4  18   6      433.64      402.97     53.02 o 
  -3  18   6      474.14      448.18     44.66 o 
  -2  18   6        7.38       23.50     26.51 o 
  -1  18   6      141.78       93.56     25.98 o 
   0  18   6     2563.02     2669.61     89.40 o 
   1  18   6      464.31      598.58     69.87 o 
   2  18   6        1.08       15.99     35.61 o 
   3  18   6      168.15      150.91     38.24 o 
   4  18   6      367.24      560.96     93.13 o 
  -5  19   6      176.94       90.79     54.87 o 
  -4  19   6      829.79      840.25     96.83 o 
  -3  19   6       83.65       69.44     34.38 o 
  -2  19   6     1301.42     1098.29     77.43 o 
  -1  19   6      176.75      232.37     40.09 o 
   0  19   6     2138.56     2191.48    135.85 o 
   1  19   6      503.37      426.95     68.41 o 
   2  19   6      256.93      244.38     56.78 o 
   3  19   6        7.54       53.92     46.54 o 
   4  19   6       83.77       80.49     40.38 o 
  -4  20   6       67.06       27.24     79.42 o 
  -3  20   6      846.14      780.48     77.03 o 
  -2  20   6      538.34      357.51     50.06 o 
  -1  20   6      976.00      802.53     98.85 o 
   0  20   6       49.81       61.71     31.31 o 
   1  20   6      876.82      888.77    219.65 o 
   2  20   6      705.96      763.16     86.65 o 
   3  20   6      323.84      156.34     80.71 o 
  -3  21   6       58.71       29.64     33.76 o 
  -2  21   6      455.95      342.49     51.04 o 
  -1  21   6      144.17      116.91     37.03 o 
   0  21   6      184.47      187.90     42.00 o 
   1  21   6      547.60      468.73     68.74 o 
   2  21   6      788.58      935.49     99.37 o 
   3  21   6       10.07        4.48     43.27 o 
  -3  22   6      105.65       67.97     37.60 o 
  -2  22   6      185.98      137.83     42.02 o 
  -1  22   6       22.88       85.18     37.69 o 
   0  22   6      518.44      554.99     83.37 o 
   1  22   6      126.31      274.50     59.61 o 
   2  22   6        7.63       24.50     44.96 o 
  -1  23   6       71.64       61.26     44.45 o 
   0  23   6        0.66       25.81     59.22 o 
   1  23   6        2.39        0.00     38.56 o 
  -7   0   7      400.00      407.72     78.36 o 
  -5   0   7      144.06      141.10     39.65 o 
  -3   0   7     5022.86     5173.76    113.34 o 
  -1   0   7      817.02      905.31     36.96 o 
   1   0   7     1453.60     1197.49     27.29 o 
   3   0   7      195.05      192.82     18.05 o 
   5   0   7      930.16     1217.10    123.91 o 
   7   0   7      301.08      292.16     88.07 o 
  -8   1   7      201.19      120.65     49.70 o 
  -7   1   7      277.54      320.78     54.29 o 
  -6   1   7      216.72      244.75     26.16 o 
  -5   1   7     1815.14     1739.04     48.55 o 
  -4   1   7     1628.35     1668.73     50.50 o 
  -3   1   7      617.86      611.99     21.33 o 
  -2   1   7      236.38      188.71     20.51 o 
  -1   1   7    24023.44    23752.43    305.11 o 
   0   1   7      107.05      112.96      7.73 o 
   1   1   7     6688.78     6727.06     76.43 o 
   2   1   7       47.39       44.09      6.03 o 
   3   1   7     5430.54     5684.37     90.72 o 
   4   1   7      518.79      532.78     36.12 o 
   5   1   7      622.65      669.76     67.51 o 
   6   1   7      331.23      276.34     53.26 o 
   7   1   7       59.62       70.16     43.83 o 
  -8   2   7       16.43        0.00     37.66 o 
  -7   2   7        0.22        0.92     30.80 o 
  -6   2   7      553.75      538.54     46.54 o 
  -5   2   7     3446.80     3334.76     81.29 o 
  -4   2   7       52.35       46.01     11.11 o 
  -3   2   7      356.90      374.31     22.91 o 
  -2   2   7      255.33      231.21     12.47 o 
  -1   2   7    20512.90    19882.01    258.04 o 
   0   2   7    11724.81    11960.72    150.64 o 
   1   2   7      630.30      779.82     19.26 o 
   2   2   7       32.13       45.40      6.12 o 
   3   2   7     1175.47     1171.96     37.74 o 
   4   2   7      710.54      770.25     40.27 o 
   5   2   7        2.58        8.09     21.69 o 
   6   2   7       75.72       84.26     39.22 o 
   7   2   7      458.77      417.79     66.79 o 
  -8   3   7       96.96       63.65     80.03 o 
  -7   3   7      110.08      125.25     42.23 o 
  -6   3   7      115.17      124.79     33.88 o 
  -5   3   7     2234.16     2376.13     65.85 o 
  -4   3   7     1980.34     1925.11     65.77 o 
  -3   3   7     1810.45     1851.66     35.78 o 
  -2   3   7      212.99      237.17     14.55 o 
  -1   3   7      395.36      359.43     15.14 o 
   0   3   7     9523.74     9669.13    117.90 o 
   1   3   7      269.86      314.80     12.67 o 
   2   3   7     1893.27     1977.81     48.74 o 
   3   3   7     1545.45     1565.58     61.09 o 
   4   3   7      111.77       91.15     32.04 o 
   5   3   7      493.85      467.94     44.92 o 
   6   3   7      229.13       97.99     60.21 o 
   7   3   7      389.80      492.46    107.06 o 
  -8   4   7        3.08        0.00     39.48 o 
  -7   4   7      476.74      472.68     60.53 o 
  -6   4   7        4.71        0.00     15.74 o 
  -5   4   7        5.54        0.00     13.00 o 
  -4   4   7       95.67       81.54     12.80 o 
  -3   4   7     7020.93     7177.71     99.93 o 
  -2   4   7      450.46      429.98     19.69 o 
  -1   4   7     3130.99     2938.01     49.53 o 
   0   4   7       28.80       23.22      6.23 o 
   1   4   7     5102.46     4769.99     77.40 o 
   2   4   7      587.45      603.90     39.07 o 
   3   4   7      338.26      403.35     24.46 o 
   4   4   7        0.21        0.00     17.08 o 
   5   4   7     1819.51     2023.86    141.13 o 
   6   4   7       11.72        0.00     31.69 o 
   7   4   7       78.24       77.14     71.07 o 
  -8   5   7      373.39      197.26     70.54 o 
  -7   5   7       82.53       68.99     32.33 o 
  -6   5   7       32.84       31.70     17.73 o 
  -5   5   7     1980.50     1945.31     59.71 o 
  -4   5   7      290.63      269.73     19.69 o 
  -3   5   7      754.63      772.62     24.69 o 
  -2   5   7     3413.39     3488.38     75.11 o 
  -1   5   7     2210.15     2165.88     40.31 o 
   0   5   7     1403.64     1303.14     28.07 o 
   1   5   7      599.48      568.25     19.63 o 
   2   5   7     3075.31     2932.79     57.26 o 
   3   5   7     1303.79     1403.48     48.25 o 
   4   5   7      689.39      650.73     40.78 o 
   5   5   7      615.62      553.15     49.27 o 
   6   5   7       49.49       30.41     35.03 o 
   7   5   7       53.15      109.49     71.22 o 
  -8   6   7       44.60       95.50     51.56 o 
  -7   6   7        1.65        0.00     26.89 o 
  -6   6   7      173.61      240.76     27.95 o 
  -5   6   7     1803.67     1709.85     56.93 o 
  -4   6   7     1467.50     1476.24     39.65 o 
  -3   6   7      956.47     1062.99     31.79 o 
  -2   6   7      743.49      850.08     25.53 o 
  -1   6   7     2427.39     2197.40     41.72 o 
   0   6   7      112.69      144.81     10.84 o 
   1   6   7        3.01        8.28      6.24 o 
   2   6   7      196.81      178.39     11.73 o 
   3   6   7     9891.58     9764.59    204.02 o 
   4   6   7        1.75        7.04     16.03 o 
   5   6   7     1323.85     1151.96     86.87 o 
   6   6   7       15.10       15.02     33.71 o 
   7   6   7      850.75      686.68    126.34 o 
  -7   7   7      356.04      352.53     50.66 o 
  -6   7   7      511.27      570.75     45.71 o 
  -5   7   7      381.24      319.93     29.91 o 
  -4   7   7      195.30      256.29     27.54 o 
  -3   7   7      184.25      195.04     16.33 o 
  -2   7   7     2533.40     2238.55     47.29 o 
  -1   7   7     3189.58     3202.92     64.38 o 
   0   7   7    12109.21    12398.24    181.12 o 
   1   7   7     2637.40     2723.57     48.15 o 
   2   7   7     2541.96     2208.80     43.65 o 
   3   7   7     2197.94     2317.79     70.38 o 
   4   7   7      442.27      487.38     77.65 o 
   5   7   7      429.40      427.06     58.36 o 
   6   7   7      618.68      590.62    103.34 o 
   7   7   7      330.07      374.01    104.17 o 
  -7   8   7      177.10      171.63     43.86 o 
  -6   8   7        2.47       23.04     25.83 o 
  -5   8   7       34.21       34.34     16.15 o 
  -4   8   7     1353.68     1418.17     45.48 o 
  -3   8   7     3719.42     3468.95     71.48 o 
  -2   8   7       71.29       56.72     13.55 o 
  -1   8   7      232.04      247.19     25.58 o 
   0   8   7     6939.71     7360.12    115.99 o 
   1   8   7    13050.43    13036.90    191.12 o 
   2   8   7       30.96       26.93      8.33 o 
   3   8   7      215.77      153.98     28.34 o 
   4   8   7      441.97      488.82     53.18 o 
   5   8   7     1198.62     1206.24    173.42 o 
   6   8   7       12.71       14.78     36.46 o 
   7   8   7       24.67       54.82     67.88 o 
  -7   9   7      634.05      687.86     91.83 o 
  -6   9   7        0.60       10.84     26.61 o 
  -5   9   7     2648.78     2597.44     99.32 o 
  -4   9   7     3441.05     3546.33     86.16 o 
  -3   9   7     3660.53     3886.80     79.12 o 
  -2   9   7     1189.82     1218.82     39.76 o 
  -1   9   7      350.08      307.22     22.45 o 
   0   9   7     1437.87     1327.10     34.60 o 
   1   9   7       28.56       28.33      9.64 o 
   2   9   7      513.62      524.30     32.62 o 
   3   9   7      232.35      234.44     32.89 o 
   4   9   7        3.78        0.00     21.09 o 
   5   9   7      199.39      268.27    152.38 o 
   6   9   7      183.17      187.68     52.97 o 
  -7  10   7       20.54       40.89     35.17 o 
  -6  10   7        0.24        6.07     33.20 o 
  -5  10   7     1027.22     1091.53     45.14 o 
  -4  10   7      831.41      883.55     42.54 o 
  -3  10   7     1233.23     1389.26     43.12 o 
  -2  10   7     2671.35     2777.37     62.82 o 
  -1  10   7    13561.52    13781.39    242.95 o 
   0  10   7      794.77      938.14     44.53 o 
   1  10   7       17.45       22.23     10.69 o 
   2  10   7        5.89        4.65     16.82 o 
   3  10   7      580.96      582.10     63.08 o 
   4  10   7       48.04       82.11     28.80 o 
   5  10   7        7.16        0.00     23.35 o 
   6  10   7       49.91        0.00     38.60 o 
  -7  11   7      429.24      355.72     62.69 o 
  -6  11   7      947.06      952.27     75.44 o 
  -5  11   7      189.55      210.77     25.59 o 
  -4  11   7      126.67      132.54     26.03 o 
  -3  11   7      153.08      123.64     21.45 o 
  -2  11   7      629.45      657.51     34.21 o 
  -1  11   7      514.56      520.78     44.74 o 
   0  11   7      568.48      558.10     28.31 o 
   1  11   7      792.32      853.71     36.62 o 
   2  11   7      902.99      843.36     56.62 o 
   3  11   7      623.92      668.48     56.36 o 
   4  11   7        0.50        7.78     24.50 o 
   5  11   7       40.21        0.00     29.27 o 
   6  11   7        1.20       27.97     41.05 o 
  -7  12   7      366.06      299.93     52.03 o 
  -6  12   7       83.59       79.25     35.40 o 
  -5  12   7      369.17      326.19     30.78 o 
  -4  12   7     1410.25     1450.58     75.95 o 
  -3  12   7     5068.86     5129.81    114.44 o 
  -2  12   7      300.16      278.52     25.84 o 
  -1  12   7      123.93       82.90     21.79 o 
   0  12   7      352.42      405.40     25.54 o 
   1  12   7     3680.64     3450.50     90.81 o 
   2  12   7       19.74       32.97     22.60 o 
   3  12   7        1.54        0.00     22.20 o 
   4  12   7       35.30       55.52     28.17 o 
   5  12   7      682.17      848.53     97.00 o 
   6  12   7        2.09       14.43     43.26 o 
  -6  13   7       68.05       85.21     35.07 o 
  -5  13   7      899.12      935.24     51.02 o 
  -4  13   7      206.25      189.87     31.04 o 
  -3  13   7     2741.28     2930.81     79.84 o 
  -2  13   7        1.78        0.00     12.99 o 
  -1  13   7      831.98      906.04     42.58 o 
   0  13   7     2513.96     2650.61     64.28 o 
   1  13   7      688.29      675.91     37.48 o 
   2  13   7       65.90       10.52     21.93 o 
   3  13   7      668.09      651.04     58.26 o 
   4  13   7      223.42      264.16     44.01 o 
   5  13   7       44.03       35.17     33.63 o 
   6  13   7        1.95        0.00     42.76 o 
  -6  14   7       36.27       18.03     33.75 o 
  -5  14   7      638.87      721.50     53.86 o 
  -4  14   7        8.58        1.89     17.70 o 
  -3  14   7       55.08       54.57     18.60 o 
  -2  14   7       68.71       51.26     16.85 o 
  -1  14   7      500.17      476.41     47.68 o 
   0  14   7      682.38      740.22     53.49 o 
   1  14   7       24.57        7.31     14.54 o 
   2  14   7      410.94      415.16     52.87 o 
   3  14   7      700.99      778.86     64.06 o 
   4  14   7      311.61      195.55     45.93 o 
   5  14   7        8.90       67.64     35.78 o 
  -6  15   7      158.81      156.99     46.33 o 
  -5  15   7      174.62      166.93     40.86 o 
  -4  15   7      221.78      162.09     23.92 o 
  -3  15   7     1461.76     1504.59     75.28 o 
  -2  15   7      512.72      524.98     42.63 o 
  -1  15   7     2643.87     2766.41     77.42 o 
   0  15   7      541.09      653.36     44.22 o 
   1  15   7     2030.63     2192.62     90.93 o 
   2  15   7      852.03      859.47     97.75 o 
   3  15   7       54.26       59.17     31.21 o 
   4  15   7       20.64        0.00     27.13 o 
   5  15   7       58.36       50.93     34.47 o 
  -6  16   7      110.47      222.88     50.50 o 
  -5  16   7       93.08       44.51     34.26 o 
  -4  16   7      275.17      342.30     33.78 o 
  -3  16   7      638.96      600.74     37.55 o 
  -2  16   7      263.81      214.94     30.88 o 
  -1  16   7        2.21       14.30     18.92 o 
   0  16   7      492.40      440.57     39.58 o 
   1  16   7     1095.16     1124.17     68.58 o 
   2  16   7      425.85      328.76     51.65 o 
   3  16   7       67.53       75.91     33.08 o 
   4  16   7      354.38      421.25     70.51 o 
   5  16   7      298.81      364.07     57.23 o 
  -5  17   7      105.97       86.19     39.17 o 
  -4  17   7     1455.57     1515.48     89.29 o 
  -3  17   7      782.60      785.74     48.55 o 
  -2  17   7       11.41        0.00     20.76 o 
  -1  17   7       62.20       33.01     21.47 o 
   0  17   7       11.28        0.00     19.89 o 
   1  17   7      261.57      202.48     45.74 o 
   2  17   7     1240.54     1324.25     81.18 o 
   3  17   7      434.49      428.00     51.96 o 
   4  17   7      345.34      349.57     53.76 o 
   5  17   7      221.88      251.71     53.75 o 
  -5  18   7      350.66      384.22     55.61 o 
  -4  18   7       49.01       79.44     27.53 o 
  -3  18   7       25.81       43.00     21.34 o 
  -2  18   7      692.65      771.70     65.08 o 
  -1  18   7       25.18       32.25     24.82 o 
   0  18   7      724.16      653.19     49.40 o 
   1  18   7      358.35      195.59     69.24 o 
   2  18   7     1355.68     1402.55    109.16 o 
   3  18   7      166.89      212.56     45.53 o 
   4  18   7      714.27      893.85     78.43 o 
  -4  19   7      146.76      105.02     44.30 o 
  -3  19   7        9.37       23.20     24.21 o 
  -2  19   7      129.48      109.65     34.33 o 
  -1  19   7        8.80        0.00     25.82 o 
   0  19   7        0.48       12.65     28.14 o 
   1  19   7       57.49       24.04     36.39 o 
   2  19   7      248.55      279.75    121.56 o 
   3  19   7       96.58       66.42     46.41 o 
   4  19   7       38.14       20.55     37.09 o 
  -4  20   7      321.02      351.23     52.30 o 
  -3  20   7      688.88      671.07     91.79 o 
  -2  20   7        6.03        0.00     28.58 o 
  -1  20   7      254.00      228.34     41.06 o 
   0  20   7      293.19      296.65     46.61 o 
   1  20   7     1011.43      977.42    129.23 o 
   2  20   7        1.96       31.68     37.29 o 
   3  20   7        2.15       24.11     44.86 o 
  -3  21   7       51.08       36.33     28.69 o 
  -2  21   7       45.04       46.61     33.86 o 
  -1  21   7        0.81       11.78     32.67 o 
   0  21   7       45.29       70.82     43.32 o 
   1  21   7       34.47       37.01     39.66 o 
   2  21   7        3.75        0.00     63.40 o 
  -2  22   7      412.64      484.64     59.29 o 
  -1  22   7      215.29      142.83     49.12 o 
   0  22   7      427.37      390.40     76.00 o 
   1  22   7       93.99      148.82     50.80 o 
   2  22   7       85.41       79.62     48.60 o 
  -1  23   7        9.18       25.77     41.23 o 
   0  23   7       84.88        0.00     53.60 o 
  -8   0   8      317.44      298.54     91.11 o 
  -6   0   8        1.32        0.00     24.09 o 
  -4   0   8     5286.65     5297.52    120.96 o 
  -2   0   8     8344.00     8305.69    166.93 o 
   0   0   8     1138.95     1094.70     33.58 o 
   2   0   8     1230.07     1289.23     40.60 o 
   4   0   8     1638.79     1895.76     88.99 o 
   6   0   8     2136.44     2108.93    178.88 o 
  -8   1   8      470.14      415.00     69.71 o 
  -7   1   8       27.92       53.47     28.44 o 
  -6   1   8     1120.71     1166.23     49.92 o 
  -5   1   8     1134.44     1163.73     41.20 o 
  -4   1   8      931.85      932.25     29.06 o 
  -3   1   8     1300.60     1238.59     31.83 o 
  -2   1   8     3325.21     3365.92     58.18 o 
  -1   1   8       20.51       26.93      6.87 o 
   0   1   8       14.14       28.39      5.96 o 
   1   1   8      945.31      942.52     19.60 o 
   2   1   8     3014.52     3072.13     44.67 o 
   3   1   8      437.12      368.33     21.97 o 
   4   1   8      553.66      694.62     40.62 o 
   5   1   8      517.68      478.14     59.80 o 
   6   1   8      933.32      857.50     84.60 o 
   7   1   8      202.89      102.03     47.43 o 
  -8   2   8       43.18       21.19     43.69 o 
  -7   2   8       17.94        5.75     25.08 o 
  -6   2   8      466.78      484.51     34.91 o 
  -5   2   8      303.35      338.67     22.62 o 
  -4   2   8       76.04       66.72     11.16 o 
  -3   2   8     3294.31     3200.21     56.28 o 
  -2   2   8     9549.56     9418.03    131.75 o 
  -1   2   8     5421.18     5900.85     86.90 o 
   0   2   8    16667.21    16927.67    222.43 o 
   1   2   8      135.10      149.54      8.67 o 
   2   2   8    22898.13    22630.30    295.83 o 
   3   2   8     3030.55     3227.90     72.99 o 
   4   2   8     1046.34      971.37     57.30 o 
   5   2   8     1882.28     2159.51     90.09 o 
   6   2   8     1902.36     1835.11    118.21 o 
   7   2   8       94.87       60.18     45.35 o 
  -8   3   8      435.00      451.97     58.93 o 
  -7   3   8      143.70      142.89     34.57 o 
  -6   3   8      773.31      758.45     42.51 o 
  -5   3   8      487.70      481.05     28.66 o 
  -4   3   8     9945.12    10095.12    145.78 o 
  -3   3   8     1944.45     1898.93     37.37 o 
  -2   3   8     5213.66     4918.49     76.71 o 
  -1   3   8        2.39       14.61      6.64 o 
   0   3   8     4445.42     4486.69     64.93 o 
   1   3   8     2357.66     2307.63     38.79 o 
   2   3   8     2712.61     2587.63     44.72 o 
   3   3   8      713.99      787.04     33.43 o 
   4   3   8       55.18       46.57     20.80 o 
   5   3   8      266.09      218.80     35.15 o 
   6   3   8      269.13      331.83    122.24 o 
   7   3   8       65.48        0.00     54.06 o 
  -8   4   8      135.27      106.04     41.14 o 
  -7   4   8       11.79       23.08     33.23 o 
  -6   4   8      222.86      176.14     29.23 o 
  -5   4   8        0.30       33.67     16.01 o 
  -4   4   8     4181.40     4153.31     76.21 o 
  -3   4   8      587.55      607.49     24.87 o 
  -2   4   8       31.10       18.55      7.58 o 
  -1   4   8      854.47      837.54     23.55 o 
   0   4   8     5727.19     5469.76     81.65 o 
   1   4   8      153.55      146.86     10.05 o 
   2   4   8        5.89        9.63      6.31 o 
   3   4   8      665.54      600.97     47.22 o 
   4   4   8     2197.04     2243.57     85.04 o 
   5   4   8       10.31        0.00     20.79 o 
   6   4   8       31.76       43.68     37.13 o 
   7   4   8       19.90       55.27     66.97 o 
  -8   5   8       84.81      158.29     52.58 o 
  -7   5   8     1149.79     1098.29    262.86 o 
  -6   5   8      866.75      790.74     44.11 o 
  -5   5   8       47.75       53.12     17.35 o 
  -4   5   8     4535.71     4593.77     77.38 o 
  -3   5   8     1483.80     1539.17     33.29 o 
  -2   5   8    17567.08    17416.79    233.26 o 
  -1   5   8     8415.67     8649.02    131.53 o 
   0   5   8     4318.10     4567.61     71.32 o 
   1   5   8     2094.22     2236.45     40.78 o 
   2   5   8     2952.42     2920.93     58.41 o 
   3   5   8     2204.22     2209.29     58.16 o 
   4   5   8     1840.59     1976.45     81.04 o 
   5   5   8       16.20        0.00     22.50 o 
   6   5   8      948.25      994.03     91.12 o 
   7   5   8        4.85       22.63     60.29 o 
  -8   6   8        2.63       21.10     44.10 o 
  -7   6   8      247.84      266.38     57.57 o 
  -6   6   8     1907.73     1998.49     75.54 o 
  -5   6   8      210.78      184.75     23.27 o 
  -4   6   8       69.51       62.90     11.69 o 
  -3   6   8      352.13      348.36     19.21 o 
  -2   6   8     9836.34     9395.88    135.18 o 
  -1   6   8      899.56      757.69     23.93 o 
   0   6   8      433.33      520.36     32.85 o 
   1   6   8        2.97        2.47      6.54 o 
   2   6   8     6807.55     6702.22    105.84 o 
   3   6   8      133.87      191.04     34.24 o 
   4   6   8      240.34      231.23     28.23 o 
   5   6   8        8.55        0.00     28.65 o 
   6   6   8     1008.81     1026.68     93.74 o 
   7   6   8      137.51       63.93     66.21 o 
  -7   7   8      221.25      163.21     50.79 o 
  -6   7   8      512.04      535.60     37.69 o 
  -5   7   8       30.77       22.68     18.56 o 
  -4   7   8     1215.33     1247.62     43.84 o 
  -3   7   8     1396.41     1312.49     52.95 o 
  -2   7   8     2205.65     2156.50     44.16 o 
  -1   7   8     2991.71     3142.79     56.07 o 
   0   7   8     3213.54     3502.24     67.28 o 
   1   7   8       67.47       50.14      8.77 o 
   2   7   8     6242.44     6389.62    112.57 o 
   3   7   8      957.31      989.78     73.84 o 
   4   7   8     1394.29     1314.26     84.54 o 
   5   7   8     1229.71     1297.01    135.38 o 
   6   7   8      763.40      795.68     86.79 o 
   7   7   8       70.93      173.57     83.52 o 
  -7   8   8        7.18       59.18     42.67 o 
  -6   8   8      197.47      186.58     30.43 o 
  -5   8   8      111.88       64.79     22.10 o 
  -4   8   8     3910.39     3887.71     84.44 o 
  -3   8   8     2220.36     2179.07     49.83 o 
  -2   8   8      962.55      927.16     31.22 o 
  -1   8   8      425.53      470.68     24.50 o 
   0   8   8     2196.01     2006.80     44.38 o 
   1   8   8        7.83       13.81      7.91 o 
   2   8   8     1233.93     1341.24     43.03 o 
   3   8   8      983.49     1021.57     61.71 o 
   4   8   8      138.50      149.98     45.83 o 
   5   8   8        1.51        0.00     29.66 o 
   6   8   8        2.03        0.00     36.08 o 
  -7   9   8        1.47       28.29     32.57 o 
  -6   9   8       97.46      116.81     45.68 o 
  -5   9   8      762.11      717.39     47.85 o 
  -4   9   8     2194.37     2209.92     60.19 o 
  -3   9   8      327.57      372.12     24.76 o 
  -2   9   8     3867.62     3832.14     86.19 o 
  -1   9   8       68.79       39.66     12.70 o 
   0   9   8     6822.45     6922.04    112.64 o 
   1   9   8     4646.99     4837.61     84.66 o 
   2   9   8     1488.85     1589.44     57.23 o 
   3   9   8       18.28       14.95     20.73 o 
   4   9   8     1197.49     1120.85     71.57 o 
   5   9   8       16.65       11.76     34.84 o 
   6   9   8      194.34      109.83     48.17 o 
  -7  10   8       41.27       31.89     34.69 o 
  -6  10   8      193.81      187.30     50.75 o 
  -5  10   8       32.23       33.67     16.12 o 
  -4  10   8       11.08       14.44     20.50 o 
  -3  10   8      303.59      306.24     39.60 o 
  -2  10   8     3968.82     3805.86     79.40 o 
  -1  10   8      302.64      248.77     21.81 o 
   0  10   8      475.72      446.31     23.32 o 
   1  10   8      225.52      245.42     22.81 o 
   2  10   8     2533.89     2533.70    115.08 o 
   3  10   8      364.88      327.44     56.76 o 
   4  10   8       42.88       34.33     27.64 o 
   5  10   8       23.40       69.43     37.28 o 
   6  10   8      234.72      258.84     58.70 o 
  -7  11   8      187.10      256.48     57.52 o 
  -6  11   8      464.36      487.73     71.31 o 
  -5  11   8       10.49        6.82     16.34 o 
  -4  11   8     1243.58     1253.97     52.04 o 
  -3  11   8      565.74      550.47     38.69 o 
  -2  11   8      853.35      925.66     36.85 o 
  -1  11   8      486.18      414.49     27.84 o 
   0  11   8     2113.44     2203.96     55.34 o 
   1  11   8     1510.36     1463.05     42.87 o 
   2  11   8     1392.03     1493.10    104.24 o 
   3  11   8     1488.15     1714.27    120.48 o 
   4  11   8      211.75      326.65     44.91 o 
   5  11   8      262.81      242.26     44.52 o 
   6  11   8        6.16       23.68     40.12 o 
  -7  12   8       30.96       48.38     39.89 o 
  -6  12   8       72.22       17.16     42.24 o 
  -5  12   8      299.84      281.60     29.78 o 
  -4  12   8      263.10      247.74     27.86 o 
  -3  12   8       13.84        0.00     14.10 o 
  -2  12   8      201.77      159.75     20.25 o 
  -1  12   8     1011.99      993.44     43.07 o 
   0  12   8     1164.80     1125.92     42.42 o 
   1  12   8      143.71      130.33     35.54 o 
   2  12   8        1.03        8.06     20.08 o 
   3  12   8      817.42      813.90     63.06 o 
   4  12   8      627.53      709.29     64.13 o 
   5  12   8      235.65      205.04     61.46 o 
   6  12   8       24.54        1.33     42.70 o 
  -6  13   8     1083.97     1202.76    174.58 o 
  -5  13   8      142.62      157.18     31.45 o 
  -4  13   8      615.89      658.92     45.82 o 
  -3  13   8       63.81       34.00     16.73 o 
  -2  13   8      509.62      487.87     32.80 o 
  -1  13   8      531.14      551.23     41.33 o 
   0  13   8      173.43      196.87     21.97 o 
   1  13   8       97.66       67.71     19.50 o 
   2  13   8       88.99       57.99     35.93 o 
   3  13   8      574.34      531.45     83.55 o 
   4  13   8      201.79      197.91     40.63 o 
   5  13   8       21.27        0.07     31.22 o 
   6  13   8      159.13      139.16     82.76 o 
  -6  14   8      430.20      443.91     72.24 o 
  -5  14   8       17.30       53.02     25.86 o 
  -4  14   8       57.90       63.34     20.41 o 
  -3  14   8      287.16      325.03     50.91 o 
  -2  14   8     1816.00     1985.74    114.88 o 
  -1  14   8       40.30       39.77     16.12 o 
   0  14   8        2.80        7.98     13.88 o 
   1  14   8      523.03      656.79     52.57 o 
   2  14   8     2282.41     2460.94     98.96 o 
   3  14   8       41.79       24.95     29.14 o 
   4  14   8      205.50      231.27     43.48 o 
   5  14   8       20.50       18.68     35.41 o 
  -6  15   8        2.05        3.74     35.60 o 
  -5  15   8       12.80        0.00     23.83 o 
  -4  15   8      264.47      253.88     29.75 o 
  -3  15   8     1875.36     1874.89     68.15 o 
  -2  15   8        3.05        2.94     18.43 o 
  -1  15   8      211.66      174.16     24.05 o 
   0  15   8       38.14       43.78     18.02 o 
   1  15   8     1564.84     1728.16     84.06 o 
   2  15   8       26.74       25.56     25.56 o 
   3  15   8        0.14        0.00     25.43 o 
   4  15   8      261.17      267.54     46.90 o 
   5  15   8      295.29      243.98     51.62 o 
  -6  16   8       22.47       33.50     37.17 o 
  -5  16   8       40.27        4.72     32.86 o 
  -4  16   8     1237.79     1389.78     56.79 o 
  -3  16   8      426.28      528.13     40.74 o 
  -2  16   8      292.79      308.35     36.58 o 
  -1  16   8      447.62      442.01     35.38 o 
   0  16   8     1561.08     1586.71     68.76 o 
   1  16   8        1.43        0.00     21.91 o 
   2  16   8       57.53       58.61     29.53 o 
   3  16   8      133.96      186.22     39.40 o 
   4  16   8     1534.21     1772.60    198.46 o 
   5  16   8        4.73        0.00     34.06 o 
  -5  17   8      349.67      314.13     52.61 o 
  -4  17   8        7.08       10.89     22.91 o 
  -3  17   8        2.39        9.58     18.94 o 
  -2  17   8      109.73       57.66     36.32 o 
  -1  17   8      963.75      949.17     56.25 o 
   0  17   8       61.02       73.52     26.86 o 
   1  17   8       22.20        0.00     28.88 o 
   2  17   8       26.28       12.17     29.18 o 
   3  17   8      154.38      212.45     77.31 o 
   4  17   8       83.86       65.54     36.03 o 
  -5  18   8      154.44      104.60     40.76 o 
  -4  18   8       45.01       25.74     38.42 o 
  -3  18   8       62.22       22.21     24.00 o 
  -2  18   8     3947.97     3527.38    178.57 o 
  -1  18   8       13.85       14.08     22.62 o 
   0  18   8      345.22      276.11     36.23 o 
   1  18   8       22.75       43.68     36.34 o 
   2  18   8      983.62     1095.95     99.75 o 
   3  18   8       52.36       29.74     32.30 o 
   4  18   8       47.47       77.11     38.99 o 
  -4  19   8      146.14       85.82     35.38 o 
  -3  19   8     2559.88     2665.70     99.31 o 
  -2  19   8      524.76      523.54     59.93 o 
  -1  19   8       28.09        0.00     27.15 o 
   0  19   8      261.98      288.44     45.25 o 
   1  19   8      805.39      863.62     88.69 o 
   2  19   8       60.27       82.37     43.61 o 
   3  19   8        0.34       17.72     40.01 o 
  -4  20   8      602.07      612.33     89.92 o 
  -3  20   8      384.89      359.92     57.72 o 
  -2  20   8       23.18       31.75     31.09 o 
  -1  20   8      177.52      212.21     41.32 o 
   0  20   8     1457.44     1395.93    109.45 o 
   1  20   8      229.00      239.60    143.35 o 
   2  20   8       80.48       53.59     42.05 o 
   3  20   8       20.90        0.00     42.55 o 
  -3  21   8        1.22        7.90     26.04 o 
  -2  21   8      134.84      136.21     42.27 o 
  -1  21   8      547.93      620.48     63.77 o 
   0  21   8      246.24      152.58     87.47 o 
   1  21   8       88.50       39.06     44.24 o 
   2  21   8      213.67      283.39     63.63 o 
  -2  22   8      598.81      509.10     73.78 o 
  -1  22   8       82.38       82.84     44.53 o 
   0  22   8       62.48       15.80     42.92 o 
   1  22   8       56.97       60.95     48.60 o 
  -7   0   9        8.46        0.00     31.44 o 
  -5   0   9      586.43      556.98     48.74 o 
  -3   0   9      168.87      181.80     22.55 o 
  -1   0   9    29605.51    30070.09    545.90 o 
   1   0   9     7897.10     8048.98    157.84 o 
   3   0   9     7236.18     7068.49    219.16 o 
   5   0   9     1407.27     1688.75    150.79 o 
   7   0   9      763.25      862.83    136.67 o 
  -7   1   9       15.93        0.00     21.04 o 
  -6   1   9      227.32      221.50     36.42 o 
  -5   1   9     2115.02     2212.77     52.87 o 
  -4   1   9      381.94      430.30     21.72 o 
  -3   1   9     4086.64     4002.25     72.13 o 
  -2   1   9     6652.02     6698.54     99.80 o 
  -1   1   9    18715.94    18475.49    299.07 o 
   0   1   9     3750.76     3997.96     62.42 o 
   1   1   9     8591.71     8573.40    112.04 o 
   2   1   9       26.09       23.81      5.58 o 
   3   1   9     2953.11     2794.87     77.90 o 
   4   1   9        6.95        1.05     15.68 o 
   5   1   9       38.19       63.28     34.29 o 
   6   1   9      125.37      115.20     47.14 o 
   7   1   9        5.65       28.18     90.43 o 
  -8   2   9       50.21       65.60     62.41 o 
  -7   2   9      714.85      827.41    135.39 o 
  -6   2   9       49.62       68.76     19.41 o 
  -5   2   9       97.56       76.40     14.83 o 
  -4   2   9       91.43       81.46     16.01 o 
  -3   2   9    10183.60    10457.31    148.75 o 
  -2   2   9       89.14       97.00     10.73 o 
  -1   2   9     1414.14     1544.62     39.21 o 
   0   2   9       12.54       12.13      6.53 o 
   1   2   9     5891.35     5932.40     78.13 o 
   2   2   9      232.27      215.29     12.59 o 
   3   2   9      416.79      461.36     31.84 o 
   4   2   9        6.94        0.00     15.76 o 
   5   2   9      992.04     1193.22     70.62 o 
   6   2   9       39.68       36.23     40.06 o 
   7   2   9       49.61       71.85     46.06 o 
  -8   3   9      145.13      101.59     59.07 o 
  -7   3   9     1126.72     1052.56    169.85 o 
  -6   3   9      152.50      111.69     23.73 o 
  -5   3   9     3834.88     3777.22     75.24 o 
  -4   3   9      159.70      146.70     14.17 o 
  -3   3   9      810.75      783.65     24.76 o 
  -2   3   9     7537.83     7397.76    109.29 o 
  -1   3   9     4857.28     4595.21     72.59 o 
   0   3   9      729.99      738.39     22.49 o 
   1   3   9      844.31      979.41     22.81 o 
   2   3   9       16.04        3.29      5.87 o 
   3   3   9       11.98       28.19     12.31 o 
   4   3   9      600.95      568.35     47.45 o 
   5   3   9     1324.20     1366.66     86.47 o 
   6   3   9        0.51        8.89     38.79 o 
   7   3   9      353.65      239.77     90.96 o 
  -8   4   9       33.78       32.50     53.91 o 
  -7   4   9       30.27       19.52     27.81 o 
  -6   4   9      251.02      251.84     27.60 o 
  -5   4   9     5329.15     5480.73    120.58 o 
  -4   4   9        7.47       15.30      9.78 o 
  -3   4   9     1997.45     2052.18     40.58 o 
  -2   4   9     4309.19     4576.51     74.55 o 
  -1   4   9    20697.85    20822.98    274.03 o 
   0   4   9       81.77       96.77      9.61 o 
   1   4   9     2622.26     2416.42     46.85 o 
   2   4   9     1766.09     1674.98     39.55 o 
   3   4   9     2231.80     2164.61     92.95 o 
   4   4   9      178.27      229.53     37.31 o 
   5   4   9        0.94       15.08     25.27 o 
   6   4   9      189.60      290.42     77.82 o 
   7   4   9      102.07      194.52     86.56 o 
  -8   5   9      186.95      143.25     67.73 o 
  -7   5   9      299.09      244.50     53.48 o 
  -6   5   9       62.86       55.46     20.87 o 
  -5   5   9     3174.32     3258.76     84.26 o 
  -4   5   9      947.18      932.98     31.32 o 
  -3   5   9     2382.09     2547.93     47.31 o 
  -2   5   9     7799.62     7992.17    118.14 o 
  -1   5   9     2117.56     1914.94     39.17 o 
   0   5   9     5295.65     5306.21     77.22 o 
   1   5   9     1356.38     1199.19     30.79 o 
   2   5   9     4800.83     4763.43     81.44 o 
   3   5   9      794.95      844.51     36.74 o 
   4   5   9      216.69      213.02     32.16 o 
   5   5   9      187.75      192.38     34.12 o 
   6   5   9      575.89      774.60    130.14 o 
   7   5   9      232.58      249.19     94.00 o 
  -7   6   9      513.23      409.10     66.23 o 
  -6   6   9      164.25      130.39     23.18 o 
  -5   6   9      341.19      320.26     48.41 o 
  -4   6   9       33.47       32.81     11.18 o 
  -3   6   9      405.39      345.13     19.46 o 
  -2   6   9      267.83      308.77     24.94 o 
  -1   6   9     1338.43     1514.93     34.32 o 
   0   6   9        1.45        0.00      6.27 o 
   1   6   9     6129.72     5838.75     88.89 o 
   2   6   9       41.24       25.30     10.19 o 
   3   6   9      535.31      551.90     39.21 o 
   4   6   9       36.73       51.89     23.86 o 
   5   6   9     1670.44     1796.42    170.23 o 
   6   6   9       33.48      134.87     48.92 o 
  -7   7   9        5.37       42.68     41.66 o 
  -6   7   9      137.97      114.16     23.15 o 
  -5   7   9      433.16      404.00     32.44 o 
  -4   7   9     1527.17     1598.49     60.68 o 
  -3   7   9     2370.06     2198.48     47.36 o 
  -2   7   9     1082.02     1183.23     32.82 o 
  -1   7   9     3934.90     3835.46     65.98 o 
   0   7   9      807.03      717.47     33.39 o 
   1   7   9        4.83        0.09      7.59 o 
   2   7   9     2982.77     2978.03     71.89 o 
   3   7   9      839.56      799.83     48.48 o 
   4   7   9      702.59      778.48     66.38 o 
   5   7   9      451.57      518.95     87.54 o 
   6   7   9       26.48       70.34     69.24 o 
  -7   8   9       16.04       29.76     39.89 o 
  -6   8   9        1.74       63.01     24.68 o 
  -5   8   9      157.03      135.78     33.43 o 
  -4   8   9        0.40        0.00     14.32 o 
  -3   8   9       40.17       39.14     11.39 o 
  -2   8   9       26.60       24.11      9.60 o 
  -1   8   9     4533.68     4341.03     73.71 o 
   0   8   9      958.36      957.01     32.60 o 
   1   8   9       34.03       28.00      9.35 o 
   2   8   9      199.87      161.66     18.64 o 
   3   8   9     1072.68     1100.86    114.69 o 
   4   8   9      175.44      140.73     31.50 o 
   5   8   9       65.55       50.54     35.66 o 
   6   8   9      218.00      281.41     78.58 o 
  -7   9   9      394.17      358.25    101.21 o 
  -6   9   9      266.94      238.84     39.88 o 
  -5   9   9      643.57      593.76     50.56 o 
  -4   9   9       22.81       24.30     14.90 o 
  -3   9   9      450.04      414.44     24.06 o 
  -2   9   9     3511.74     3386.62     63.47 o 
  -1   9   9     1422.04     1351.92     41.82 o 
   0   9   9      794.01      840.63     28.03 o 
   1   9   9     2596.40     2514.33     49.55 o 
   2   9   9     2191.70     2193.18     80.02 o 
   3   9   9     1701.71     1773.29    136.75 o 
   4   9   9        3.90        0.71     23.22 o 
   5   9   9      672.30      664.87    185.72 o 
   6   9   9       88.76       72.61     46.57 o 
  -7  10   9      311.52      167.18     80.56 o 
  -6  10   9       89.87       49.16     42.31 o 
  -5  10   9       91.35       93.39     20.60 o 
  -4  10   9     2219.09     2154.99     64.44 o 
  -3  10   9     2695.52     2695.93     64.75 o 
  -2  10   9      130.17      118.49     19.41 o 
  -1  10   9       87.42      120.19     16.47 o 
   0  10   9     2419.90     2427.15     53.55 o 
   1  10   9     4571.14     4569.81     77.50 o 
   2  10   9     1804.76     2141.32     85.59 o 
   3  10   9       32.14        4.23     22.00 o 
   4  10   9      388.89      285.11     98.88 o 
   5  10   9     1128.77     1406.84    120.80 o 
   6  10   9       19.46        0.00     43.02 o 
  -7  11   9      289.08      298.12     53.54 o 
  -6  11   9       15.35       49.02     42.14 o 
  -5  11   9      413.82      468.71     36.77 o 
  -4  11   9      193.82      167.20     21.99 o 
  -3  11   9     1440.17     1492.14     64.28 o 
  -2  11   9      103.20       97.88     17.27 o 
  -1  11   9     1750.05     1793.75     55.58 o 
   0  11   9      557.52      585.33     28.15 o 
   1  11   9      781.93      759.44     34.33 o 
   2  11   9       98.18       76.96     25.19 o 
   3  11   9      289.30      367.64     45.67 o 
   4  11   9       90.08       44.41     28.35 o 
   5  11   9      109.00       35.54     72.13 o 
   6  11   9       28.14       15.34     44.94 o 
  -7  12   9        1.32        3.62     36.86 o 
  -6  12   9       35.78       17.83     38.87 o 
  -5  12   9     1104.31     1161.82     60.47 o 
  -4  12   9      665.02      709.99     62.68 o 
  -3  12   9     1063.30      910.18     45.54 o 
  -2  12   9     1375.78     1489.23     48.62 o 
  -1  12   9     5371.11     5429.05    117.78 o 
   0  12   9     1861.12     1840.44     52.42 o 
   1  12   9     2388.91     2306.73     69.39 o 
   2  12   9       60.44       56.47     24.29 o 
   3  12   9     2085.81     2138.73     98.99 o 
   4  12   9        0.44        0.00     26.88 o 
   5  12   9       68.57       56.91     45.87 o 
   6  12   9      133.27       43.16     54.44 o 
  -6  13   9      198.65      147.41     48.82 o 
  -5  13   9      376.50      379.84     38.44 o 
  -4  13   9       47.62       79.26     20.72 o 
  -3  13   9     1602.53     1601.64     60.27 o 
  -2  13   9      832.73      773.70     39.44 o 
  -1  13   9     2168.83     2225.10     65.63 o 
   0  13   9        2.74        0.00     12.53 o 
   1  13   9     1690.54     1802.12    126.03 o 
   2  13   9      420.18      428.67     47.23 o 
   3  13   9     1034.86     1125.05     75.80 o 
   4  13   9       14.17       28.79     28.85 o 
   5  13   9       95.12       15.83     34.98 o 
  -6  14   9       94.72       71.61     46.83 o 
  -5  14   9       94.32       71.92     22.40 o 
  -4  14   9       38.70       54.24     20.23 o 
  -3  14   9     2140.95     1912.44     67.38 o 
  -2  14   9      167.33      136.46     25.05 o 
  -1  14   9      129.75      115.22     21.24 o 
   0  14   9      493.86      503.84     38.93 o 
   1  14   9     2099.99     2180.34     99.67 o 
   2  14   9       27.25        9.47     23.90 o 
   3  14   9       42.39       33.03     28.21 o 
   4  14   9       90.63       69.98     32.66 o 
   5  14   9      687.31      740.66     72.31 o 
  -6  15   9      105.38        4.69     41.33 o 
  -5  15   9      311.15      258.34     40.67 o 
  -4  15   9      331.93      385.68     35.72 o 
  -3  15   9     1158.38     1103.48     93.90 o 
  -2  15   9      475.10      445.60     35.54 o 
  -1  15   9      349.89      389.49     32.82 o 
   0  15   9      925.89     1019.39     47.70 o 
   1  15   9      571.45      656.84     60.76 o 
   2  15   9     1265.52     1265.01     78.64 o 
   3  15   9      602.81      704.41     65.13 o 
   4  15   9      268.67      277.98     48.74 o 
   5  15   9      380.68      398.73     77.19 o 
  -5  16   9      922.86      946.56     57.68 o 
  -4  16   9      218.38      267.40     38.71 o 
  -3  16   9       10.05        0.00     18.64 o 
  -2  16   9        9.92       17.84     19.92 o 
  -1  16   9     1482.00     1339.80     57.95 o 
   0  16   9      165.59      182.56     28.75 o 
   1  16   9       81.21       79.64     29.06 o 
   2  16   9       84.54      135.08     35.18 o 
   3  16   9     1338.96     1314.32     87.32 o 
   4  16   9        4.73       13.75     34.13 o 
  -5  17   9      149.82      116.28     34.04 o 
  -4  17   9       44.11       32.41     26.32 o 
  -3  17   9     1101.39     1071.57     68.01 o 
  -2  17   9     1159.93     1153.28     66.02 o 
  -1  17   9     1256.63     1095.33     54.90 o 
   0  17   9      369.28      350.74     37.82 o 
   1  17   9      735.20      835.70     83.99 o 
   2  17   9      262.75      314.61     73.05 o 
   3  17   9      300.50      377.90     50.56 o 
   4  17   9       92.61      183.19     45.41 o 
  -5  18   9        6.78        0.00     36.29 o 
  -4  18   9       66.44       52.28     36.12 o 
  -3  18   9     1100.09     1282.94     72.08 o 
  -2  18   9       18.58       34.95     30.38 o 
  -1  18   9       31.55       48.97     24.31 o 
   0  18   9      702.78      576.98     69.95 o 
   1  18   9     1561.53     1457.54    112.42 o 
   2  18   9      415.87      415.18    121.48 o 
   3  18   9        3.25       10.81     31.95 o 
   4  18   9      458.86      481.21     82.57 o 
  -4  19   9      813.72      890.78     63.34 o 
  -3  19   9      178.54      204.17     36.39 o 
  -2  19   9        1.06       11.74     27.54 o 
  -1  19   9      106.58      126.02     31.05 o 
   0  19   9      712.45      837.33     84.72 o 
   1  19   9      420.65      552.76    125.05 o 
   2  19   9       79.52       37.54     41.28 o 
   3  19   9      117.16       70.62     80.48 o 
  -4  20   9        2.61        0.00     31.82 o 
  -3  20   9        0.83        0.00     28.23 o 
  -2  20   9      101.87       81.48     37.02 o 
  -1  20   9      649.08      788.05     80.02 o 
   0  20   9       44.20        8.78     38.17 o 
   1  20   9        0.37        0.00     36.22 o 
   2  20   9       12.74       38.65     41.21 o 
   3  20   9      611.07      415.97    122.32 o 
  -3  21   9      178.15      151.69     58.30 o 
  -2  21   9      256.11      282.70     49.29 o 
  -1  21   9       93.30       13.65     34.43 o 
   0  21   9       33.10       38.83     68.33 o 
   1  21   9      227.92      238.39     89.59 o 
   2  21   9       24.12        6.46     41.30 o 
  -2  22   9       72.62       32.18     44.66 o 
  -1  22   9        7.29        0.00     39.35 o 
   0  22   9      146.51      134.71     51.05 o 
   1  22   9      124.70       70.91     53.68 o 
  -8   0  10       82.79      128.47     70.46 o 
  -6   0  10     1796.32     1951.01     82.61 o 
  -4   0  10     3855.06     4119.76    103.18 o 
  -2   0  10     8131.83     7804.06    166.12 o 
   0   0  10     4415.93     4554.95    146.87 o 
   2   0  10     8210.83     8198.46    147.18 o 
   4   0  10      259.30      318.06     86.63 o 
   6   0  10      408.86      460.87     94.45 o 
  -8   1  10      304.20      178.88     71.37 o 
  -7   1  10       82.71       87.54     30.99 o 
  -6   1  10      513.62      492.68     53.00 o 
  -5   1  10     1243.79     1141.23     36.71 o 
  -4   1  10      284.04      241.68     17.56 o 
  -3   1  10        9.69       35.38      9.34 o 
  -2   1  10     3872.83     3853.76     61.67 o 
  -1   1  10    16356.66    16479.92    220.64 o 
   0   1  10     1594.33     1674.67     39.90 o 
   1   1  10      896.17      981.21     22.08 o 
   2   1  10     2161.94     2140.84     35.68 o 
   3   1  10     1631.41     1520.62     59.70 o 
   4   1  10       51.57       52.35     19.31 o 
   5   1  10      108.02       74.85     34.70 o 
   6   1  10      142.22       66.90     52.62 o 
   7   1  10       12.22        0.00     42.96 o 
  -8   2  10      397.67      493.98    101.29 o 
  -7   2  10        0.26       12.86     26.15 o 
  -6   2  10        1.57        0.00     17.01 o 
  -5   2  10       43.91       38.20     13.08 o 
  -4   2  10     2524.93     2600.56     53.12 o 
  -3   2  10      104.33       96.19     14.78 o 
  -2   2  10     3466.82     3527.70     65.71 o 
  -1   2  10     1930.75     1895.50     38.59 o 
   0   2  10    16359.28    16544.44    235.34 o 
   1   2  10     2048.88     2224.37     39.26 o 
   2   2  10     1490.52     1584.53     31.35 o 
   3   2  10     1247.83     1254.78     51.17 o 
   4   2  10      842.81      772.86     54.64 o 
   5   2  10       52.76       20.54     25.36 o 
   6   2  10       61.05       62.98     41.70 o 
  -8   3  10      157.50      191.18     77.29 o 
  -7   3  10      122.25      119.15     58.84 o 
  -6   3  10      497.84      501.18     37.71 o 
  -5   3  10      548.08      582.33     30.09 o 
  -4   3  10     2532.75     2577.50     52.85 o 
  -3   3  10      886.23     1026.66     29.20 o 
  -2   3  10     7467.77     7298.67    137.10 o 
  -1   3  10      216.05      147.70     11.86 o 
   0   3  10      109.69      156.47     12.03 o 
   1   3  10     3285.22     3236.26     54.64 o 
   2   3  10      903.90      874.73     28.13 o 
   3   3  10       11.00       35.04     20.23 o 
   4   3  10        5.78       18.07     20.76 o 
   5   3  10      477.27      419.81     46.43 o 
   6   3  10       66.84      155.32     51.54 o 
  -7   4  10       11.81        0.00     26.82 o 
  -6   4  10     2227.93     2187.70     97.28 o 
  -5   4  10      359.12      325.36     25.71 o 
  -4   4  10       37.03       35.98     11.15 o 
  -3   4  10     1113.59     1005.75     28.98 o 
  -2   4  10    10116.80    10279.65    147.17 o 
  -1   4  10      304.10      319.80     17.11 o 
   0   4  10        0.75        1.47      6.17 o 
   1   4  10      265.70      301.98     16.34 o 
   2   4  10     8002.44     7943.99    137.26 o 
   3   4  10      390.71      423.27     30.97 o 
   4   4  10      441.72      365.31     39.56 o 
   5   4  10       68.99       71.34     29.38 o 
   6   4  10     1582.63     1732.79    183.74 o 
  -7   5  10       83.06       74.31     33.81 o 
  -6   5  10      167.44      139.36     25.29 o 
  -5   5  10      883.34      868.38     44.55 o 
  -4   5  10      200.45      176.09     18.67 o 
  -3   5  10       15.41       18.29      8.92 o 
  -2   5  10      687.97      665.26     25.26 o 
  -1   5  10      370.37      314.45     17.35 o 
   0   5  10       10.28       10.75      7.13 o 
   1   5  10     1301.12     1382.44     32.00 o 
   2   5  10     1278.11     1166.63     37.72 o 
   3   5  10     1616.65     1577.74     54.55 o 
   4   5  10      573.34      659.88    101.85 o 
   5   5  10       90.05      135.25     34.26 o 
   6   5  10      381.22      374.62     96.73 o 
  -7   6  10        4.92       58.05     30.97 o 
  -6   6  10        0.01        0.00     18.00 o 
  -5   6  10        0.17        0.00     15.36 o 
  -4   6  10     2238.98     2260.84     49.52 o 
  -3   6  10      451.14      440.14     22.51 o 
  -2   6  10      909.53      903.65     33.55 o 
  -1   6  10       86.62       97.57     11.30 o 
   0   6  10     6326.06     6391.68     92.19 o 
   1   6  10        2.09        0.00      7.66 o 
   2   6  10      210.21      214.39     22.66 o 
   3   6  10      733.59      707.06     42.95 o 
   4   6  10     2061.79     2279.44    102.90 o 
   5   6  10        5.77       69.74     57.17 o 
   6   6  10        0.67       59.59     43.86 o 
  -7   7  10       13.46        0.00     36.99 o 
  -6   7  10      484.70      487.03     41.57 o 
  -5   7  10     2377.89     2410.06     72.24 o 
  -4   7  10     1469.20     1475.41     48.78 o 
  -3   7  10      201.76      210.04     17.16 o 
  -2   7  10     4368.77     4458.74     76.69 o 
  -1   7  10     1590.59     1683.65     60.23 o 
   0   7  10     3547.66     3485.30     61.79 o 
   1   7  10      286.79      269.44     19.44 o 
   2   7  10      358.65      439.88     29.62 o 
   3   7  10      489.73      487.23     37.24 o 
   4   7  10       28.54      111.86     36.37 o 
   5   7  10        0.51        0.00     30.98 o 
   6   7  10      732.69      718.00     83.89 o 
  -7   8  10        3.62        0.00     44.04 o 
  -6   8  10     1133.45     1156.33     62.98 o 
  -5   8  10       76.45       77.16     18.43 o 
  -4   8  10      165.16      157.07     20.25 o 
  -3   8  10      258.70      233.76     18.15 o 
  -2   8  10     4171.86     4220.01     74.45 o 
  -1   8  10     1103.03     1141.74     37.82 o 
   0   8  10      648.52      640.30     24.82 o 
   1   8  10        0.75        0.00      8.50 o 
   2   8  10     5114.99     5459.81    133.74 o 
   3   8  10      760.65      778.98     56.91 o 
   4   8  10       16.49        0.76     30.83 o 
   5   8  10      105.74       87.46     63.40 o 
   6   8  10      671.27      617.39     82.35 o 
  -7   9  10      275.33      184.98    105.23 o 
  -6   9  10      382.94      430.63     41.96 o 
  -5   9  10        5.05        0.00     14.27 o 
  -4   9  10     1017.32      968.38     51.97 o 
  -3   9  10     2477.23     2518.21     85.17 o 
  -2   9  10     1126.18     1087.18     34.55 o 
  -1   9  10       46.20       20.79      9.84 o 
   0   9  10     1487.37     1508.43     37.12 o 
   1   9  10      644.02      665.38     27.92 o 
   2   9  10     2591.03     2582.33     77.82 o 
   3   9  10     1015.48     1059.27     68.22 o 
   4   9  10     1118.90     1262.10     93.14 o 
   5   9  10       35.86       26.14     39.57 o 
   6   9  10      191.18       79.52    119.96 o 
  -7  10  10        3.17       30.15     48.52 o 
  -6  10  10        6.62       22.87     28.87 o 
  -5  10  10       51.18       52.24     17.60 o 
  -4  10  10      140.71      133.07     20.53 o 
  -3  10  10      422.58      462.45     26.97 o 
  -2  10  10     1486.53     1673.49     42.37 o 
  -1  10  10     4761.92     4640.88     86.69 o 
   0  10  10     2484.46     2679.50     54.50 o 
   1  10  10      505.91      546.67     29.76 o 
   2  10  10      211.81      218.47     33.17 o 
   3  10  10     1080.19     1105.83     71.57 o 
   4  10  10     1590.51     1811.33     95.10 o 
   5  10  10        1.66       13.18     67.65 o 
   6  10  10      225.75      211.00     60.05 o 
  -7  11  10        2.55       26.74     45.37 o 
  -6  11  10      322.60      367.30     48.14 o 
  -5  11  10      774.25      836.00     47.61 o 
  -4  11  10     1310.34     1255.35     50.00 o 
  -3  11  10      322.59      295.16     23.12 o 
  -2  11  10     4710.16     4621.55     95.59 o 
  -1  11  10     2970.78     2990.83     70.22 o 
   0  11  10     5706.49     5752.53     95.53 o 
   1  11  10      171.48      149.24     18.95 o 
   2  11  10      872.82      838.59     64.58 o 
   3  11  10       66.04       47.94     27.39 o 
   4  11  10      104.90       48.22     33.84 o 
   5  11  10       49.82       29.00     41.33 o 
   6  11  10        0.67       23.92     48.64 o 
  -6  12  10      285.86      251.07     53.30 o 
  -5  12  10      443.40      449.43     37.82 o 
  -4  12  10        6.30        8.60     16.20 o 
  -3  12  10      314.04      238.67     30.75 o 
  -2  12  10     2337.37     2372.50     62.10 o 
  -1  12  10      125.69      167.23     21.65 o 
   0  12  10     1209.85     1149.41     39.94 o 
   1  12  10      183.29      194.56     21.34 o 
   2  12  10     2520.21     2582.37    157.41 o 
   3  12  10       24.98       32.90     29.59 o 
   4  12  10      223.71      222.87     41.95 o 
   5  12  10      460.31      463.09     72.10 o 
  -6  13  10      303.92      279.49     71.24 o 
  -5  13  10      162.83      179.34     27.61 o 
  -4  13  10     1823.89     1902.90     64.02 o 
  -3  13  10       78.37       81.49     20.90 o 
  -2  13  10     1509.63     1563.77     53.76 o 
  -1  13  10       12.13        0.00     14.05 o 
   0  13  10      917.88      848.66     39.52 o 
   1  13  10     3738.37     3988.16    109.00 o 
   2  13  10      660.41      704.87     66.78 o 
   3  13  10        3.54        8.66     28.24 o 
   4  13  10      623.02      619.70     62.40 o 
   5  13  10      394.62      470.97    100.75 o 
  -6  14  10        7.68       84.09     46.42 o 
  -5  14  10      122.17      109.29     30.08 o 
  -4  14  10      787.84      807.57     47.41 o 
  -3  14  10       81.98       73.92     20.02 o 
  -2  14  10       24.21       34.76     15.93 o 
  -1  14  10      813.12      797.42     44.42 o 
   0  14  10     1899.33     1794.07     56.87 o 
   1  14  10        8.60        0.00     21.87 o 
   2  14  10      138.83      100.12     39.83 o 
   3  14  10      734.45      866.77     71.16 o 
   4  14  10      892.43      927.77     76.99 o 
   5  14  10      418.66      540.66     81.59 o 
  -6  15  10      478.59      560.93     79.61 o 
  -5  15  10      723.00      790.33     58.94 o 
  -4  15  10      631.47      633.71     50.12 o 
  -3  15  10      293.59      314.48     48.47 o 
  -2  15  10      961.56      930.96     44.78 o 
  -1  15  10     2596.88     2542.76     95.88 o 
   0  15  10     4548.69     4458.88     98.98 o 
   1  15  10      408.66      460.55     64.99 o 
   2  15  10      800.42     1030.44    122.33 o 
   3  15  10     1084.90     1071.32     96.57 o 
   4  15  10      772.02      613.39     91.57 o 
  -5  16  10        4.08       15.24     25.95 o 
  -4  16  10      140.88      190.02     33.68 o 
  -3  16  10       39.18       35.69     22.95 o 
  -2  16  10     1212.61     1370.44     69.91 o 
  -1  16  10      535.31      513.27     54.82 o 
   0  16  10      267.23      337.42     60.65 o 
   1  16  10      906.52      832.68     65.15 o 
   2  16  10      525.06      565.16     58.94 o 
   3  16  10      280.34      286.91     47.16 o 
   4  16  10       18.22        0.00     49.59 o 
  -5  17  10        8.55        9.96     24.52 o 
  -4  17  10      181.48      215.32     40.37 o 
  -3  17  10     2404.76     2682.12     98.20 o 
  -2  17  10      147.32      158.08     35.23 o 
  -1  17  10       90.61       81.33     26.06 o 
   0  17  10       52.31       91.64     31.76 o 
   1  17  10       17.37       25.51     34.59 o 
   2  17  10      631.01      620.60     62.48 o 
   3  17  10       57.87       64.16     34.95 o 
   4  17  10      740.03      777.03     76.04 o 
  -4  18  10      705.81      645.77     97.51 o 
  -3  18  10       63.82       67.55     27.52 o 
  -2  18  10       43.89       63.17     31.36 o 
  -1  18  10       95.57       62.30     24.91 o 
   0  18  10      691.73      670.68     77.07 o 
   1  18  10      114.83      187.86     49.81 o 
   2  18  10       62.86       99.54     46.16 o 
   3  18  10      365.03      351.73     53.70 o 
  -4  19  10       88.57       90.04     32.99 o 
  -3  19  10      170.58      161.15     35.68 o 
  -2  19  10      345.30      364.88     49.92 o 
  -1  19  10      578.51      485.05     48.81 o 
   0  19  10      757.60      768.81    137.73 o 
   1  19  10       48.86        0.00     32.73 o 
   2  19  10      181.57      146.28     54.98 o 
   3  19  10      112.35      118.14     57.93 o 
  -3  20  10        3.28        0.00     25.73 o 
  -2  20  10      432.71      513.44     59.01 o 
  -1  20  10        1.46        6.81     31.34 o 
   0  20  10        8.32       50.56     43.67 o 
   1  20  10       75.42       60.57     45.67 o 
   2  20  10      143.83       64.47     47.75 o 
  -2  21  10        2.03       39.55     34.53 o 
  -1  21  10       28.39       16.04     33.21 o 
   0  21  10      124.20       87.57     63.17 o 
   1  21  10      373.47      403.73     69.59 o 
  -7   0  11      120.17       80.03     58.46 o 
  -5   0  11     1773.61     1914.60     67.90 o 
  -3   0  11      732.58      750.53     39.02 o 
  -1   0  11        3.69       31.39     11.20 o 
   1   0  11     4245.82     4220.43     86.00 o 
   3   0  11      654.81      504.43     51.23 o 
   5   0  11     3363.22     3491.85    223.07 o 
  -8   1  11       38.41       88.76     44.47 o 
  -7   1  11      172.47      132.24     67.42 o 
  -6   1  11        2.01       16.01     18.04 o 
  -5   1  11     1409.53     1407.47     48.50 o 
  -4   1  11      596.32      557.57     31.02 o 
  -3   1  11     3507.08     3498.40     85.84 o 
  -2   1  11      111.70       92.62     10.62 o 
  -1   1  11     6477.01     6352.52    103.21 o 
   0   1  11     2264.53     2094.07     47.99 o 
   1   1  11     1604.36     1576.34     30.01 o 
   2   1  11      225.06      209.26     13.75 o 
   3   1  11      103.25       73.57     18.40 o 
   4   1  11       38.70       47.83     19.92 o 
   5   1  11      214.24      398.54     60.86 o 
   6   1  11       27.87       83.21     42.37 o 
  -7   2  11      145.66      136.75     43.05 o 
  -6   2  11       34.74       28.41     19.97 o 
  -5   2  11     2373.71     2363.18     53.55 o 
  -4   2  11      488.38      458.84     25.40 o 
  -3   2  11       14.01        2.87      8.73 o 
  -2   2  11       32.93       52.02     10.42 o 
  -1   2  11     6716.08     6543.89     99.19 o 
   0   2  11       53.10       35.82      8.62 o 
   1   2  11     1086.33      942.59     24.59 o 
   2   2  11      803.61      838.94     25.52 o 
   3   2  11     2501.43     2739.91    105.07 o 
   4   2  11      196.52      202.08     32.91 o 
   5   2  11       84.63       40.69     35.65 o 
   6   2  11       74.27       89.06     45.50 o 
  -7   3  11      300.35      320.65     55.17 o 
  -6   3  11       90.39       91.53     23.29 o 
  -5   3  11     2296.91     2297.17     67.31 o 
  -4   3  11     3332.53     3386.68     65.03 o 
  -3   3  11      168.49      133.05     13.17 o 
  -2   3  11     2241.54     2093.40     44.15 o 
  -1   3  11     3273.09     3300.04     58.74 o 
   0   3  11      700.35      698.92     24.94 o 
   1   3  11     3416.51     3312.55     57.12 o 
   2   3  11     5674.38     5724.51     97.10 o 
   3   3  11      530.93      632.75     39.59 o 
   4   3  11        1.13        0.00     19.75 o 
   5   3  11      335.52      347.82     77.72 o 
   6   3  11       57.06       74.16     43.71 o 
  -7   4  11      695.37      587.48     64.68 o 
  -6   4  11        2.64       25.72     20.03 o 
  -5   4  11        3.31       15.10     14.93 o 
  -4   4  11      431.37      449.83     24.99 o 
  -3   4  11     1926.32     1811.89     39.73 o 
  -2   4  11      569.19      555.47     36.40 o 
  -1   4  11     1902.63     1890.40     40.55 o 
   0   4  11      751.51      732.31     24.11 o 
   1   4  11     4704.61     4454.28     72.37 o 
   2   4  11       17.07       10.96     11.19 o 
   3   4  11      642.38      561.49     63.12 o 
   4   4  11      218.88      243.21     49.85 o 
   5   4  11      421.08      419.53     48.44 o 
   6   4  11       15.75        7.90     63.47 o 
  -7   5  11       23.49       20.44     30.25 o 
  -6   5  11     1019.46      975.96     75.66 o 
  -5   5  11      308.88      325.61     30.03 o 
  -4   5  11     3026.21     3166.21     59.25 o 
  -3   5  11     1570.65     1655.13     54.21 o 
  -2   5  11      117.35       93.89     12.31 o 
  -1   5  11     6752.64     6692.87    102.82 o 
   0   5  11     2605.84     2533.77     46.16 o 
   1   5  11     2885.30     2932.20     56.69 o 
   2   5  11      795.23      807.49     33.29 o 
   3   5  11      814.11      753.98     53.57 o 
   4   5  11      539.46      524.54     61.57 o 
   5   5  11     1118.84     1182.15    188.83 o 
   6   5  11       73.65       54.52     62.72 o 
  -7   6  11       97.71      137.72     39.08 o 
  -6   6  11      325.32      337.97     38.36 o 
  -5   6  11     1655.57     1681.85     75.93 o 
  -4   6  11      337.74      340.81     23.79 o 
  -3   6  11       19.58       12.11      9.65 o 
  -2   6  11      547.63      514.56     23.91 o 
  -1   6  11     6555.15     6089.64     96.24 o 
   0   6  11     5237.47     5174.37     78.90 o 
   1   6  11      716.11      752.88     25.20 o 
   2   6  11      553.91      539.59     26.92 o 
   3   6  11     1640.33     1683.59     64.61 o 
   4   6  11       10.36       26.44     23.20 o 
   5   6  11      284.13      252.31     51.64 o 
   6   6  11      159.14      109.73     86.63 o 
  -7   7  11        2.05       22.96     31.80 o 
  -6   7  11      821.65      898.27     56.71 o 
  -5   7  11      103.06      119.89     22.95 o 
  -4   7  11      186.42      197.82     17.73 o 
  -3   7  11      716.88      738.54     31.65 o 
  -2   7  11     2473.13     2345.53     57.01 o 
  -1   7  11      658.94      637.47     28.75 o 
   0   7  11     1600.88     1589.05     41.85 o 
   1   7  11     3414.02     3549.63     68.87 o 
   2   7  11      538.36      475.16     36.07 o 
   3   7  11     3692.22     3817.79    105.39 o 
   4   7  11      236.44      323.53    116.24 o 
   5   7  11     1148.76     1242.80    103.64 o 
   6   7  11        3.02        2.55     43.26 o 
  -7   8  11      532.25      563.91    117.99 o 
  -6   8  11        0.82        3.70     23.01 o 
  -5   8  11       20.00       22.25     15.91 o 
  -4   8  11      776.94      834.90     35.87 o 
  -3   8  11     3900.13     3750.84     71.13 o 
  -2   8  11      238.57      249.19     18.36 o 
  -1   8  11      650.54      630.96     39.39 o 
   0   8  11      457.47      464.41     22.51 o 
   1   8  11     3238.75     3215.20     64.83 o 
   2   8  11     2351.64     2277.95     57.79 o 
   3   8  11        5.16       24.97     23.09 o 
   4   8  11      260.65      274.53     54.21 o 
   5   8  11     1347.72     1423.76    111.51 o 
   6   8  11      139.81       98.05     54.41 o 
  -7   9  11       77.58       80.19     47.96 o 
  -6   9  11       41.61       19.44     24.21 o 
  -5   9  11       70.69       77.17     19.36 o 
  -4   9  11      888.39      894.63     42.12 o 
  -3   9  11      508.64      593.73     28.22 o 
  -2   9  11        9.86        0.42      9.98 o 
  -1   9  11     4278.25     4220.79     75.46 o 
   0   9  11      990.28      935.09     31.41 o 
   1   9  11     1467.92     1435.29     46.03 o 
   2   9  11      440.27      445.82     41.75 o 
   3   9  11      437.80      414.81     46.98 o 
   4   9  11       56.21       73.54     36.85 o 
   5   9  11       75.58       52.55     42.91 o 
   6   9  11      274.91      380.51    103.94 o 
  -7  10  11       45.61        0.64     44.28 o 
  -6  10  11       97.48       84.11     34.49 o 
  -5  10  11      822.14      877.45     49.22 o 
  -4  10  11       78.87       81.32     18.30 o 
  -3  10  11      611.24      594.55     42.45 o 
  -2  10  11      705.82      699.92     30.42 o 
  -1  10  11     2886.84     2838.57     58.40 o 
   0  10  11      521.06      469.43     23.92 o 
   1  10  11     4075.27     3986.66     85.99 o 
   2  10  11      186.39      157.54     31.25 o 
   3  10  11     5147.57     5260.12    162.69 o 
   4  10  11       35.16       69.15     31.56 o 
   5  10  11      207.41      160.92     50.37 o 
  -6  11  11      407.57      523.91    145.74 o 
  -5  11  11      707.57      724.53     46.35 o 
  -4  11  11      513.12      568.91     46.13 o 
  -3  11  11     1285.05     1273.46     56.91 o 
  -2  11  11      395.19      381.88     32.83 o 
  -1  11  11     2549.26     2660.14     61.12 o 
   0  11  11        5.23        0.00     10.79 o 
   1  11  11     2443.34     2558.68     70.89 o 
   2  11  11       42.21       33.92     25.29 o 
   3  11  11       63.80       67.71     27.74 o 
   4  11  11      230.94      169.21     81.16 o 
   5  11  11      208.66      219.38     56.77 o 
  -6  12  11        7.16        9.37     30.42 o 
  -5  12  11       11.31       15.10     18.88 o 
  -4  12  11       26.88       16.37     16.32 o 
  -3  12  11     1412.27     1560.02     55.95 o 
  -2  12  11       20.76        3.52     13.40 o 
  -1  12  11      174.05      148.73     18.61 o 
   0  12  11       13.38        9.80     12.12 o 
   1  12  11     2202.27     2168.15     70.38 o 
   2  12  11      374.94      354.84     74.22 o 
   3  12  11      100.75       72.08     31.32 o 
   4  12  11      124.94      130.00     36.99 o 
   5  12  11      213.36      267.21    121.48 o 
  -6  13  11      178.53      139.89     41.34 o 
  -5  13  11      410.82      441.04     48.99 o 
  -4  13  11      360.49      344.55     33.40 o 
  -3  13  11      271.86      299.90     34.19 o 
  -2  13  11       93.91       73.69     17.30 o 
  -1  13  11      259.86      260.67     34.33 o 
   0  13  11     1396.02     1496.59     44.05 o 
   1  13  11      456.77      415.85     37.47 o 
   2  13  11       36.27        7.82     22.22 o 
   3  13  11       24.14       23.26     27.69 o 
   4  13  11      957.72      928.96     90.57 o 
   5  13  11      351.54      362.88     71.04 o 
  -6  14  11       97.45       84.55     37.63 o 
  -5  14  11     1034.08     1078.69     72.86 o 
  -4  14  11       98.80       89.19     23.53 o 
  -3  14  11        0.42        0.00     16.99 o 
  -2  14  11      540.98      527.16     47.91 o 
  -1  14  11      238.35      163.70     24.95 o 
   0  14  11      240.17      285.92     26.52 o 
   1  14  11      433.97      486.74     49.90 o 
   2  14  11      107.42      146.43     35.68 o 
   3  14  11      124.00      165.03     39.90 o 
   4  14  11      168.24      175.31     42.87 o 
   5  14  11        0.12       57.00     50.34 o 
  -5  15  11       59.20       53.62     27.09 o 
  -4  15  11      323.40      347.40     75.32 o 
  -3  15  11       57.29       38.96     24.77 o 
  -2  15  11      408.34      441.78     33.08 o 
  -1  15  11        8.04        7.36     18.16 o 
   0  15  11        6.22        0.00     18.03 o 
   1  15  11        8.01       12.30     23.78 o 
   2  15  11      605.78      565.78     62.86 o 
   3  15  11      553.14      617.32     64.14 o 
   4  15  11        5.17        1.40     33.51 o 
  -5  16  11       48.80       41.10     27.20 o 
  -4  16  11      135.77      159.58     33.06 o 
  -3  16  11      188.41      165.42     32.30 o 
  -2  16  11        2.35        0.00     21.50 o 
  -1  16  11      482.52      451.60     41.66 o 
   0  16  11       56.29       41.68     27.17 o 
   1  16  11     1531.09     1632.44    112.86 o 
   2  16  11        1.54       17.31     29.34 o 
   3  16  11      149.06       87.97     38.81 o 
   4  16  11       89.54      139.36     56.24 o 
  -5  17  11      446.63      532.36     52.07 o 
  -4  17  11     1209.65     1259.58     74.21 o 
  -3  17  11      342.41      399.32     42.43 o 
  -2  17  11      139.29       38.48     22.97 o 
  -1  17  11      349.88      280.83     38.52 o 
   0  17  11     3719.79     3618.42    127.90 o 
   1  17  11      161.74      118.15     50.87 o 
   2  17  11       37.41        0.00     31.38 o 
   3  17  11       19.81        0.00     37.63 o 
  -4  18  11       36.77       57.51     29.98 o 
  -3  18  11       13.12        0.00     24.51 o 
  -2  18  11       35.71       38.13     26.05 o 
  -1  18  11     1748.46     1635.77     87.76 o 
   0  18  11      173.08      206.07     50.51 o 
   1  18  11       16.94        5.89     37.13 o 
   2  18  11      117.08      104.45     49.98 o 
   3  18  11      462.56      660.82     70.25 o 
  -4  19  11       32.08        0.00     25.74 o 
  -3  19  11      215.42      179.99     43.64 o 
  -2  19  11     1302.66     1257.07     87.52 o 
  -1  19  11      237.40      344.87     41.67 o 
   0  19  11        3.04        0.00     35.38 o 
   1  19  11      507.88      552.33     76.15 o 
   2  19  11      382.83      276.39     73.72 o 
  -3  20  11      618.34      663.08     60.19 o 
  -2  20  11      746.50      742.18     71.28 o 
  -1  20  11        6.57       13.87     31.73 o 
   0  20  11      556.44      400.06     65.70 o 
   1  20  11      352.78      401.18     69.68 o 
   2  20  11      267.50      310.59     69.25 o 
  -2  21  11       13.97       17.13     34.25 o 
  -1  21  11      324.97      305.83     87.01 o 
   0  21  11      633.81      411.08     73.19 o 
   1  21  11      203.79      297.36     67.22 o 
  -6   0  12        5.23       44.41     25.70 o 
  -4   0  12      967.98      914.54     47.36 o 
  -2   0  12     1232.14     1338.63     74.94 o 
   0   0  12      363.67      375.05     25.40 o 
   2   0  12       58.71       60.30     17.88 o 
   4   0  12        5.36        0.00     24.41 o 
   6   0  12       65.48      121.03     65.30 o 
  -7   1  12       71.22       49.58     54.67 o 
  -6   1  12      123.18      143.23     23.08 o 
  -5   1  12      154.71      164.55     18.25 o 
  -4   1  12       27.50       32.07     11.77 o 
  -3   1  12      273.41      266.60     18.31 o 
  -2   1  12     2244.05     2118.37     42.61 o 
  -1   1  12     3689.04     3741.75     69.44 o 
   0   1  12     4938.07     4767.67     76.10 o 
   1   1  12     2197.32     2060.98     37.12 o 
   2   1  12     5938.69     5887.61    108.30 o 
   3   1  12       93.02       74.45     19.48 o 
   4   1  12      343.45      290.46     33.04 o 
   5   1  12       72.47      111.30     43.77 o 
   6   1  12      118.20      168.37     51.57 o 
  -7   2  12       44.70       18.48     59.15 o 
  -6   2  12       18.42        0.00     17.86 o 
  -5   2  12      262.84      291.55     22.17 o 
  -4   2  12      186.11      196.37     17.55 o 
  -3   2  12      119.01      125.41     13.66 o 
  -2   2  12     1500.78     1474.44     37.04 o 
  -1   2  12        0.10       14.58      8.07 o 
   0   2  12      184.98      193.00     14.83 o 
   1   2  12      699.54      720.38     22.92 o 
   2   2  12     1283.77     1181.63     34.93 o 
   3   2  12       17.82       37.89     17.13 o 
   4   2  12       18.69       12.47     23.66 o 
   5   2  12        2.31        8.46     32.99 o 
   6   2  12      106.17      131.07     47.82 o 
  -7   3  12       18.10        0.00     29.72 o 
  -6   3  12      347.14      354.61     63.28 o 
  -5   3  12      253.92      230.04     22.29 o 
  -4   3  12       64.10       39.70     14.74 o 
  -3   3  12     1652.40     1570.43     40.78 o 
  -2   3  12     7571.59     7166.80    110.78 o 
  -1   3  12       10.61        0.00      7.97 o 
   0   3  12      417.94      388.13     20.24 o 
   1   3  12     3490.91     3309.39     58.34 o 
   2   3  12     3237.66     3149.74     63.11 o 
   3   3  12        6.71        2.34     16.56 o 
   4   3  12      737.85      709.24    105.10 o 
   5   3  12      574.38      664.49     59.94 o 
   6   3  12      632.11      719.63     86.52 o 
  -7   4  12       51.19       49.67     36.40 o 
  -6   4  12       11.64        0.10     20.74 o 
  -5   4  12        0.01        8.52     12.65 o 
  -4   4  12     1036.59     1108.24     36.78 o 
  -3   4  12     2332.57     2298.66     47.06 o 
  -2   4  12     1644.43     1789.31     49.85 o 
  -1   4  12      462.36      409.48     20.54 o 
   0   4  12     3677.54     3367.66     60.14 o 
   1   4  12      639.33      589.12     24.87 o 
   2   4  12       64.74       62.90     12.94 o 
   3   4  12       11.70        0.00     15.84 o 
   4   4  12     2046.22     2393.56     98.71 o 
   5   4  12       39.43      102.72     33.77 o 
   6   4  12      109.99       99.62     73.50 o 
  -7   5  12        2.67       29.25     30.49 o 
  -6   5  12      440.59      438.47     49.97 o 
  -5   5  12     1606.60     1647.33     66.79 o 
  -4   5  12     1102.63     1087.31     34.70 o 
  -3   5  12      174.60      161.80     17.71 o 
  -2   5  12     1478.15     1420.33     37.80 o 
  -1   5  12     2422.26     2550.61     51.13 o 
   0   5  12     1184.21     1179.32     30.63 o 
   1   5  12      152.71      126.96     14.00 o 
   2   5  12     1999.38     2001.91     53.16 o 
   3   5  12     1257.13     1424.66     73.38 o 
   4   5  12      240.07      249.31     65.60 o 
   5   5  12        2.14       43.92     36.11 o 
   6   5  12      132.64      149.73     82.00 o 
  -7   6  12        7.99        5.05     30.61 o 
  -6   6  12      622.79      665.84     50.98 o 
  -5   6  12      341.54      366.63     32.76 o 
  -4   6  12      673.17      701.65     28.91 o 
  -3   6  12       57.20       21.36     11.22 o 
  -2   6  12      455.84      418.15     28.38 o 
  -1   6  12     1389.51     1356.93     36.26 o 
   0   6  12      474.66      549.04     29.20 o 
   1   6  12     1573.10     1552.27     52.37 o 
   2   6  12     5039.71     5003.63     99.12 o 
   3   6  12      360.89      270.11     30.03 o 
   4   6  12       66.87       86.83     29.24 o 
   5   6  12        1.23        0.00     34.94 o 
   6   6  12      364.77      381.91    103.56 o 
  -7   7  12      504.41      482.29     55.59 o 
  -6   7  12      658.14      705.94     52.70 o 
  -5   7  12        5.03        0.00     16.98 o 
  -4   7  12     1759.27     1800.03     44.43 o 
  -3   7  12      813.85      905.04     33.88 o 
  -2   7  12     3184.55     3066.56     60.86 o 
  -1   7  12       17.92       13.55      9.66 o 
   0   7  12     2161.06     2209.19     44.48 o 
   1   7  12     1237.52     1318.75     44.01 o 
   2   7  12      631.61      590.83     31.28 o 
   3   7  12       23.10       35.96     20.36 o 
   4   7  12      521.86      446.58     61.51 o 
   5   7  12      589.20      589.85     75.36 o 
   6   7  12      185.79      162.48     56.61 o 
  -7   8  12       42.12       50.11     34.42 o 
  -6   8  12       43.54       35.36     28.26 o 
  -5   8  12       34.02       30.89     17.24 o 
  -4   8  12     1012.48      992.49     41.27 o 
  -3   8  12      145.67      108.41     15.23 o 
  -2   8  12      166.19      143.55     15.46 o 
  -1   8  12     2581.90     2684.15     55.10 o 
   0   8  12     1022.20     1053.22     34.76 o 
   1   8  12      362.80      416.36     27.01 o 
   2   8  12      288.35      314.23     34.22 o 
   3   8  12      290.66      249.73     38.17 o 
   4   8  12     2895.98     2950.60    200.60 o 
   5   8  12       42.01       19.71     38.42 o 
   6   8  12      264.71      336.01     84.13 o 
  -7   9  12      335.50      357.52     54.20 o 
  -6   9  12      506.81      643.20     61.43 o 
  -5   9  12      399.45      408.14     35.17 o 
  -4   9  12      206.64      184.87     22.09 o 
  -3   9  12      102.28       91.44     14.89 o 
  -2   9  12     1501.47     1480.83     42.19 o 
  -1   9  12     3209.30     3171.92     62.84 o 
   0   9  12     2817.74     2838.79     57.55 o 
   1   9  12       15.00       20.34     13.81 o 
   2   9  12     2421.91     2321.45    166.80 o 
   3   9  12      295.74      380.44     45.16 o 
   4   9  12       55.41       85.65     43.02 o 
   5   9  12       38.45       39.44     39.85 o 
  -7  10  12        0.70        0.00     41.24 o 
  -6  10  12      988.86      922.02     77.02 o 
  -5  10  12      136.85      205.50     28.47 o 
  -4  10  12       55.84       66.15     19.58 o 
  -3  10  12       26.43       10.97     13.40 o 
  -2  10  12     2379.96     2534.93     62.22 o 
  -1  10  12      264.60      226.04     18.64 o 
   0  10  12     1694.44     1513.98     41.62 o 
   1  10  12       39.73       23.54     14.55 o 
   2  10  12     1302.70     1319.60     75.33 o 
   3  10  12      118.21      119.92     31.08 o 
   4  10  12      298.53      212.94     51.02 o 
   5  10  12       21.91       37.75     45.28 o 
  -6  11  12       44.73       40.88     33.46 o 
  -5  11  12      941.36      865.76     57.49 o 
  -4  11  12      656.61      696.62     40.34 o 
  -3  11  12      247.24      206.37     21.79 o 
  -2  11  12      554.92      544.20     28.46 o 
  -1  11  12     1047.63     1082.67     37.43 o 
   0  11  12       22.79       18.22     12.36 o 
   1  11  12      984.30      996.00     42.67 o 
   2  11  12      143.84      136.04     31.85 o 
   3  11  12      200.32      124.70     52.50 o 
   4  11  12       32.10       90.97     64.39 o 
   5  11  12      698.38      669.72     85.41 o 
  -6  12  12      310.51      318.48     41.71 o 
  -5  12  12      435.79      546.51     65.73 o 
  -4  12  12     3803.29     3583.62     98.12 o 
  -3  12  12      276.58      289.00     25.41 o 
  -2  12  12     5050.32     4865.72     96.12 o 
  -1  12  12        0.87        0.00     11.88 o 
   0  12  12     7166.41     7307.82    119.13 o 
   1  12  12     1860.30     1873.25     58.11 o 
   2  12  12      914.37      688.69     59.31 o 
   3  12  12      659.65      580.19     58.97 o 
   4  12  12      583.48      626.12     63.77 o 
   5  12  12      161.28      117.80    149.35 o 
  -6  13  12      328.35      325.56     57.56 o 
  -5  13  12        4.53       15.93     22.97 o 
  -4  13  12       96.35       97.92     26.59 o 
  -3  13  12     1817.02     1975.80     65.52 o 
  -2  13  12       22.92       12.84     15.16 o 
  -1  13  12      248.42      215.99     23.37 o 
   0  13  12      904.42      890.49     45.43 o 
   1  13  12       42.80       35.60     20.01 o 
   2  13  12      121.28      129.42     60.61 o 
   3  13  12      636.82      662.50     70.02 o 
   4  13  12      106.71       99.20     39.31 o 
  -6  14  12      878.70     1025.84     75.18 o 
  -5  14  12       14.88       14.44     24.75 o 
  -4  14  12       32.20        0.00     21.00 o 
  -3  14  12      473.81      523.67     45.87 o 
  -2  14  12     1499.64     1606.64     53.47 o 
  -1  14  12       91.07       75.97     19.77 o 
   0  14  12       54.45       38.71     19.67 o 
   1  14  12       50.39       47.76     37.64 o 
   2  14  12     2441.28     2262.21    107.04 o 
   3  14  12      384.40      502.10     58.18 o 
   4  14  12      451.91      544.50     64.92 o 
  -5  15  12        0.74        0.00     24.49 o 
  -4  15  12       75.58       52.93     26.22 o 
  -3  15  12     2513.71     2500.13    115.67 o 
  -2  15  12       98.81      119.66     22.34 o 
  -1  15  12      535.04      557.37     40.93 o 
   0  15  12      204.92      235.54     31.64 o 
   1  15  12      695.34      749.94    124.64 o 
   2  15  12      296.90      275.30     45.13 o 
   3  15  12       96.05        0.00     31.93 o 
   4  15  12      144.91      139.23     40.85 o 
  -5  16  12      184.50      148.39     40.04 o 
  -4  16  12      803.27      807.82     74.14 o 
  -3  16  12        1.22        0.00     21.45 o 
  -2  16  12        3.90        1.55     18.91 o 
  -1  16  12      509.23      474.39     42.96 o 
   0  16  12     2022.17     2116.44     96.62 o 
   1  16  12      161.42      195.20     50.06 o 
   2  16  12        0.02        0.00     28.20 o 
   3  16  12      250.41      186.60     43.34 o 
   4  16  12      250.14      331.22     57.35 o 
  -4  17  12       50.02       75.88     27.47 o 
  -3  17  12       76.85       70.79     27.89 o 
  -2  17  12      136.81      165.13     37.11 o 
  -1  17  12      503.37      513.66     46.43 o 
   0  17  12      274.50      280.06     53.59 o 
   1  17  12      139.36       60.00     32.16 o 
   2  17  12       14.51       34.12     33.37 o 
   3  17  12      287.49      311.93     94.57 o 
  -4  18  12      174.96      179.22     57.68 o 
  -3  18  12        6.17        0.00     24.29 o 
  -2  18  12      472.68      481.33     54.44 o 
  -1  18  12       27.08        5.15     26.54 o 
   0  18  12      145.76       69.52     48.44 o 
   1  18  12      131.51       96.39     78.05 o 
   2  18  12      168.01      116.86     38.86 o 
   3  18  12      294.54      413.24     63.79 o 
  -3  19  12      643.16      565.38     53.30 o 
  -2  19  12       82.10       47.10     28.38 o 
  -1  19  12        0.13       24.92     28.04 o 
   0  19  12      278.68      229.59     56.56 o 
   1  19  12      528.57      393.26     68.30 o 
   2  19  12      104.45      100.51     50.42 o 
  -2  20  12        0.14       16.75     29.05 o 
  -1  20  12       26.91       80.05     43.10 o 
   0  20  12      403.86      329.04     62.23 o 
   1  20  12        6.94       20.16     61.88 o 
  -7   0  13       48.12       67.88     58.16 o 
  -5   0  13     1893.56     1962.34     82.17 o 
  -3   0  13      359.28      326.61     29.47 o 
  -1   0  13     5384.40     5332.11    122.17 o 
   1   0  13      170.96      181.62     18.19 o 
   3   0  13     1469.27     1607.91    178.20 o 
   5   0  13       52.35       27.03     50.87 o 
  -7   1  13      280.63      327.69     56.19 o 
  -6   1  13      145.34      158.43     23.50 o 
  -5   1  13      714.73      756.50     33.64 o 
  -4   1  13       12.78       11.61     11.53 o 
  -3   1  13      254.54      237.34     22.86 o 
  -2   1  13      630.39      701.13     26.12 o 
  -1   1  13      848.57      849.16     30.50 o 
   0   1  13       90.39       95.31     11.62 o 
   1   1  13     1298.22     1286.66     36.99 o 
   2   1  13     1020.13     1085.61     55.61 o 
   3   1  13       28.48       26.37     18.71 o 
   4   1  13      199.09      215.53     38.33 o 
   5   1  13      287.94      251.51     53.53 o 
   6   1  13       25.92       31.09     45.64 o 
  -7   2  13      561.83      686.36    108.12 o 
  -6   2  13       34.77       39.54     26.52 o 
  -5   2  13       71.74       54.38     15.24 o 
  -4   2  13      621.52      550.90     31.61 o 
  -3   2  13     3370.23     3297.66     79.19 o 
  -2   2  13       50.84       49.56     11.20 o 
  -1   2  13       25.70       23.36      9.28 o 
   0   2  13       44.41       37.65     10.21 o 
   1   2  13     4196.79     4253.91     71.55 o 
   2   2  13      538.06      547.65     28.52 o 
   3   2  13      451.45      515.14     50.78 o 
   4   2  13        0.01       19.19     23.99 o 
   5   2  13      963.61     1097.99     97.96 o 
   6   2  13        0.00        0.00     41.84 o 
  -7   3  13      199.55      262.18     46.27 o 
  -6   3  13       72.49       25.24     26.13 o 
  -5   3  13      369.66      382.56     25.15 o 
  -4   3  13      338.56      326.81     22.90 o 
  -3   3  13      779.21      781.53     29.09 o 
  -2   3  13     1165.52     1049.19     33.44 o 
  -1   3  13      100.89       87.19     12.45 o 
   0   3  13      896.67      828.81     29.25 o 
   1   3  13     1755.82     1786.95     39.40 o 
   2   3  13       79.00       79.77     13.54 o 
   3   3  13       45.82       15.81     24.24 o 
   4   3  13       53.60       58.06     27.84 o 
   5   3  13       84.11       62.09     33.14 o 
   6   3  13      185.65      201.81     86.71 o 
  -7   4  13       57.38       17.80     30.57 o 
  -6   4  13       79.49       68.30     29.22 o 
  -5   4  13      423.14      456.51     34.75 o 
  -4   4  13        1.17        0.00     10.76 o 
  -3   4  13      683.81      677.20     43.89 o 
  -2   4  13      740.39      730.05     33.47 o 
  -1   4  13      350.10      376.04     24.33 o 
   0   4  13      160.92      163.49     14.30 o 
   1   4  13       90.61      104.10     15.75 o 
   2   4  13      209.04      201.39     17.83 o 
   3   4  13      812.75      815.91     62.58 o 
   4   4  13      505.70      422.52     66.16 o 
   5   4  13        8.68        3.19     29.32 o 
   6   4  13        8.24       37.05     68.18 o 
  -7   5  13       61.37       35.71     32.06 o 
  -6   5  13      785.99      908.47     72.29 o 
  -5   5  13      784.88      719.77     41.21 o 
  -4   5  13      436.35      397.61     23.43 o 
  -3   5  13      582.55      592.85     37.06 o 
  -2   5  13     4632.86     4541.98     80.14 o 
  -1   5  13     1629.53     1456.82     43.29 o 
   0   5  13       39.71       38.17     10.30 o 
   1   5  13     2192.77     2102.80     50.09 o 
   2   5  13     1247.78     1168.35     38.41 o 
   3   5  13     1333.08     1509.02     77.92 o 
   4   5  13       10.35        2.37     26.81 o 
   5   5  13      807.13     1042.78     97.03 o 
   6   5  13      299.30      277.89     99.46 o 
  -7   6  13      517.00      545.15     60.19 o 
  -6   6  13        0.66       15.80     28.13 o 
  -5   6  13      324.27      348.94     32.12 o 
  -4   6  13       10.73        0.00     11.35 o 
  -3   6  13      688.08      694.82     30.60 o 
  -2   6  13       12.82        9.36     10.20 o 
  -1   6  13      155.55      169.50     15.79 o 
   0   6  13      114.19      104.67     16.04 o 
   1   6  13     2030.31     1996.48     48.98 o 
   2   6  13       80.21       55.06     15.25 o 
   3   6  13      595.70      653.65     53.61 o 
   4   6  13       14.99       47.19     35.32 o 
   5   6  13      798.93      743.13     83.81 o 
  -7   7  13      263.05      355.58     65.05 o 
  -6   7  13      148.78      223.18     39.90 o 
  -5   7  13      200.90      292.48     33.59 o 
  -4   7  13     1767.94     1846.05     46.45 o 
  -3   7  13      259.36      220.75     22.41 o 
  -2   7  13       42.64       30.90     11.67 o 
  -1   7  13     1567.02     1586.97     41.23 o 
   0   7  13     2135.86     2121.27     44.53 o 
   1   7  13     2094.97     1999.78     50.27 o 
   2   7  13      627.75      710.95     35.49 o 
   3   7  13      492.28      400.14     44.49 o 
   4   7  13      893.86      802.40     81.97 o 
   5   7  13      373.85      368.96     66.58 o 
  -7   8  13        1.70        0.00     38.64 o 
  -6   8  13       72.45       97.69     34.21 o 
  -5   8  13     2168.61     2278.60     83.10 o 
  -4   8  13      166.72      155.68     17.22 o 
  -3   8  13      298.23      238.78     20.56 o 
  -2   8  13      847.62      891.51     33.89 o 
  -1   8  13     1589.92     1478.36     49.93 o 
   0   8  13        6.70        0.00      9.53 o 
   1   8  13       55.37       44.00     15.10 o 
   2   8  13       90.95      128.53     19.35 o 
   3   8  13      354.67      380.41     72.76 o 
   4   8  13       81.20       70.79     39.94 o 
   5   8  13       14.93       10.68     41.45 o 
  -7   9  13      661.47      629.71     66.82 o 
  -6   9  13      739.81      758.43     89.39 o 
  -5   9  13     1191.65     1382.41     69.98 o 
  -4   9  13       20.75        5.14     16.12 o 
  -3   9  13     2828.69     3021.09     89.01 o 
  -2   9  13      140.07      144.10     16.65 o 
  -1   9  13     1057.97     1176.04     37.81 o 
   0   9  13      289.80      255.04     20.18 o 
   1   9  13     1541.14     1478.70     50.27 o 
   2   9  13      345.59      340.79     30.71 o 
   3   9  13      812.28      881.33    120.02 o 
   4   9  13       10.90       73.25     40.32 o 
   5   9  13       38.89       32.97     44.41 o 
  -6  10  13      209.14      253.54     44.57 o 
  -5  10  13      395.10      384.02     39.77 o 
  -4  10  13      457.24      423.30     43.16 o 
  -3  10  13     1937.70     1837.23     61.55 o 
  -2  10  13     1381.13     1406.77     48.19 o 
  -1  10  13      372.38      343.39     23.04 o 
   0  10  13      261.85      247.57     18.67 o 
   1  10  13     3765.60     3869.61     87.47 o 
   2  10  13      197.93      133.38     32.46 o 
   3  10  13       96.52      139.93     55.35 o 
   4  10  13      571.18      608.67     79.41 o 
   5  10  13      543.24      612.48     82.63 o 
  -6  11  13        0.31        0.00     28.94 o 
  -5  11  13      492.30      545.37     48.39 o 
  -4  11  13      451.13      481.61     75.98 o 
  -3  11  13     1370.24     1426.37     89.13 o 
  -2  11  13       28.60       15.23     12.85 o 
  -1  11  13     5040.47     5059.64     91.09 o 
   0  11  13      471.28      609.02     44.03 o 
   1  11  13     2812.11     2889.56     73.24 o 
   2  11  13       78.57       67.07     40.42 o 
   3  11  13      211.63      192.71     48.29 o 
   4  11  13      224.40      228.01     57.25 o 
   5  11  13        1.74        3.19     45.07 o 
  -6  12  13       21.46       32.24     28.85 o 
  -5  12  13      169.71      136.31     31.36 o 
  -4  12  13        1.64        5.51     21.37 o 
  -3  12  13      367.87      346.84     27.56 o 
  -2  12  13      201.46      162.20     19.70 o 
  -1  12  13       33.54       23.87     13.53 o 
   0  12  13        7.91       14.31     15.80 o 
   1  12  13      422.95      417.75     41.48 o 
   2  12  13     1155.98     1205.38    120.22 o 
   3  12  13      381.06      498.13     55.31 o 
   4  12  13       71.39       42.95     42.59 o 
  -6  13  13        3.15        0.00     27.22 o 
  -5  13  13       26.48       38.89     32.06 o 
  -4  13  13      131.49       67.11     25.87 o 
  -3  13  13       76.98       81.06     31.92 o 
  -2  13  13     1108.27     1075.95     44.15 o 
  -1  13  13       85.35       80.33     16.77 o 
   0  13  13      992.17      857.73     43.32 o 
   1  13  13      269.80      234.79     34.32 o 
   2  13  13     2499.14     2762.63    112.77 o 
   3  13  13     1864.46     2199.39    110.43 o 
   4  13  13       70.14       57.81     44.31 o 
  -5  14  13        4.01       24.17     25.70 o 
  -4  14  13        0.16        0.00     21.78 o 
  -3  14  13      237.87      184.44     31.46 o 
  -2  14  13       70.05       53.83     18.95 o 
  -1  14  13      901.75      875.94     41.06 o 
   0  14  13      253.24      187.21     24.19 o 
   1  14  13      117.05      131.03     34.04 o 
   2  14  13       40.27       58.24     30.37 o 
   3  14  13      242.29      185.30     73.13 o 
   4  14  13      170.47      124.31     41.03 o 
  -5  15  13       19.38        0.00     25.15 o 
  -4  15  13     1472.51     1397.49     75.33 o 
  -3  15  13       87.56      108.29     29.88 o 
  -2  15  13       71.70       48.65     19.80 o 
  -1  15  13      285.62      292.59     32.07 o 
   0  15  13     1071.89     1061.86     61.33 o 
   1  15  13      382.89      479.29     54.07 o 
   2  15  13       24.86        5.83     27.49 o 
   3  15  13       72.83      115.14     52.05 o 
   4  15  13      508.29      460.77     62.30 o 
  -5  16  13       49.87       31.76     30.17 o 
  -4  16  13       51.86       56.98     28.79 o 
  -3  16  13       92.66       94.61     27.45 o 
  -2  16  13       42.69       48.91     26.48 o 
  -1  16  13      724.16      735.70     63.98 o 
   0  16  13       29.81        0.00     26.83 o 
   1  16  13       89.32       12.98     29.46 o 
   2  16  13      798.08      701.60     68.50 o 
   3  16  13      637.37      613.39     67.18 o 
  -4  17  13       24.37        0.00     27.99 o 
  -3  17  13      705.04      747.26     57.54 o 
  -2  17  13      626.46      578.88     50.55 o 
  -1  17  13      153.43      102.26     30.94 o 
   0  17  13        7.86       42.61     37.86 o 
   1  17  13       29.50       45.15     31.22 o 
   2  17  13      749.18      791.71     73.82 o 
   3  17  13      375.24      456.13     61.83 o 
  -3  18  13      849.35      840.75     80.88 o 
  -2  18  13        4.66        9.50     24.21 o 
  -1  18  13        3.33        0.00     28.71 o 
   0  18  13        1.05       30.18     38.57 o 
   1  18  13      975.24      854.64     93.03 o 
   2  18  13      134.71      111.77     41.22 o 
  -3  19  13        4.81       46.30     30.08 o 
  -2  19  13        2.19        0.00     25.81 o 
  -1  19  13      331.83      405.71     53.80 o 
   0  19  13      976.88      861.31    131.20 o 
   1  19  13      188.53      145.90     55.58 o 
  -2  20  13        5.74        0.00     28.73 o 
  -1  20  13      505.40      526.70     76.11 o 
   0  20  13      194.37      140.86     53.09 o 
  -6   0  14      397.88      284.06     41.05 o 
  -4   0  14      526.54      440.85     63.18 o 
  -2   0  14     3309.58     3365.97     91.35 o 
   0   0  14      216.35      196.24     23.88 o 
   2   0  14     2274.56     2223.59    151.24 o 
   4   0  14      499.43      524.11    194.30 o 
  -7   1  14       87.29       11.52     54.97 o 
  -6   1  14      828.25      814.54     43.08 o 
  -5   1  14      254.54      247.26     21.62 o 
  -4   1  14      527.86      509.52     36.67 o 
  -3   1  14      632.45      572.38     27.41 o 
  -2   1  14     6814.27     6903.30    110.18 o 
  -1   1  14      108.14      103.18     13.58 o 
   0   1  14     1888.79     1884.62     44.39 o 
   1   1  14     3362.64     3442.43     67.09 o 
   2   1  14     4132.25     4148.05    180.05 o 
   3   1  14       73.10       46.86     20.61 o 
   4   1  14      514.44      569.40     55.45 o 
   5   1  14       42.48        0.00     38.76 o 
  -7   2  14       15.97        0.00     34.20 o 
  -6   2  14       15.87       41.12     23.81 o 
  -5   2  14       88.59       63.61     16.19 o 
  -4   2  14     1142.89     1213.80     49.45 o 
  -3   2  14        4.07        0.00     10.86 o 
  -2   2  14      222.75      239.48     18.23 o 
  -1   2  14      162.77      170.85     15.32 o 
   0   2  14     2809.97     2683.75     56.12 o 
   1   2  14        8.20        4.11     10.20 o 
   2   2  14       42.78       51.63     20.78 o 
   3   2  14        0.29       24.44     19.51 o 
   4   2  14     1340.17     1368.11     80.68 o 
   5   2  14        5.13        0.00     36.67 o 
  -7   3  14       65.01       37.36     32.95 o 
  -6   3  14     1013.46     1135.12     88.70 o 
  -5   3  14      251.07      265.77     22.24 o 
  -4   3  14     2003.17     1927.43     52.96 o 
  -3   3  14      552.07      561.73     31.88 o 
  -2   3  14      892.41      842.19     31.66 o 
  -1   3  14     1698.80     1706.98     41.63 o 
   0   3  14     3672.91     3804.08     68.19 o 
   1   3  14       10.46        0.00     10.28 o 
   2   3  14     1981.01     2002.08     60.79 o 
   3   3  14     1139.52     1250.00     73.76 o 
   4   3  14     1153.79     1266.10     83.31 o 
   5   3  14       79.12       91.55     60.67 o 
  -7   4  14       96.54       30.71     38.29 o 
  -6   4  14     1424.27     1252.75    146.83 o 
  -5   4  14       27.15       31.28     14.85 o 
  -4   4  14      775.87      722.82     32.56 o 
  -3   4  14      106.70      104.60     15.48 o 
  -2   4  14     4823.34     4783.58     84.04 o 
  -1   4  14       90.02       60.91     13.83 o 
   0   4  14       80.08       69.52     11.79 o 
   1   4  14      101.08      113.71     27.14 o 
   2   4  14     4062.41     3855.39     76.75 o 
   3   4  14      116.28      144.16     26.10 o 
   4   4  14      206.10      240.30     40.13 o 
   5   4  14      200.70      272.89     50.18 o 
  -7   5  14      142.01       81.69     36.53 o 
  -6   5  14      951.62     1046.89     74.51 o 
  -5   5  14       14.20       30.55     16.74 o 
  -4   5  14      244.08      299.28     21.29 o 
  -3   5  14     1170.37     1271.60     40.77 o 
  -2   5  14     1243.05     1274.29     52.21 o 
  -1   5  14        2.80       11.53     10.05 o 
   0   5  14        6.01        2.01      9.38 o 
   1   5  14     1315.65     1433.50     43.27 o 
   2   5  14      441.00      387.49     29.56 o 
   3   5  14      146.56      121.23     32.35 o 
   4   5  14      449.44      484.48     65.62 o 
   5   5  14        5.62       15.63     41.21 o 
  -7   6  14       96.06       81.38     77.67 o 
  -6   6  14       26.63       28.21     37.14 o 
  -5   6  14      170.84      173.90     37.75 o 
  -4   6  14     2251.40     2298.44     52.36 o 
  -3   6  14       32.63       39.39     13.17 o 
  -2   6  14       77.03       50.63     13.17 o 
  -1   6  14     2437.30     2298.51     60.82 o 
   0   6  14     1867.46     1871.30     43.95 o 
   1   6  14      952.36      989.07     36.93 o 
   2   6  14      480.60      485.18     27.93 o 
   3   6  14      437.78      453.84     49.15 o 
   4   6  14      154.30      183.29     49.61 o 
   5   6  14        6.90       33.44     44.64 o 
  -7   7  14       71.43      108.85     41.12 o 
  -6   7  14      465.86      487.35     54.22 o 
  -5   7  14     1764.63     1979.65     95.51 o 
  -4   7  14      240.26      282.22     21.44 o 
  -3   7  14      234.60      235.73     21.56 o 
  -2   7  14      310.24      322.56     29.62 o 
  -1   7  14      222.22      248.39     19.21 o 
   0   7  14       56.50       44.91     12.17 o 
   1   7  14      835.47      803.40     38.33 o 
   2   7  14     1288.15     1268.23     56.46 o 
   3   7  14      151.72      108.94     30.42 o 
   4   7  14       72.61       72.76     40.96 o 
   5   7  14       15.53        0.00     57.02 o 
  -6   8  14       40.47        4.53     30.51 o 
  -5   8  14      150.48      261.63     50.96 o 
  -4   8  14     1207.66     1283.83     51.44 o 
  -3   8  14       22.45       39.98     13.68 o 
  -2   8  14       72.75       58.02     13.56 o 
  -1   8  14        0.81        4.31     11.30 o 
   0   8  14        4.27        8.12     11.07 o 
   1   8  14       35.35       48.74     14.53 o 
   2   8  14     1329.74     1365.35     78.27 o 
   3   8  14      368.00      283.70     57.93 o 
   4   8  14      337.07      261.57     56.43 o 
   5   8  14      220.01      193.33     55.35 o 
  -6   9  14       64.75       43.46     44.09 o 
  -5   9  14       99.52      104.01     29.01 o 
  -4   9  14       49.47       47.90     15.88 o 
  -3   9  14     3265.20     3294.37     69.72 o 
  -2   9  14      798.61      825.39     46.96 o 
  -1   9  14      944.72      852.04     33.80 o 
   0   9  14     3460.42     3644.29     75.81 o 
   1   9  14     3002.37     2826.26     71.35 o 
   2   9  14      365.61      483.67     66.31 o 
   3   9  14      187.11      126.87     33.81 o 
   4   9  14      206.54      162.77     48.65 o 
   5   9  14      367.21      426.57     74.91 o 
  -6  10  14      238.51      239.40     46.49 o 
  -5  10  14      140.20      135.25     34.50 o 
  -4  10  14      401.59      393.69     83.99 o 
  -3  10  14      680.18      564.66     30.57 o 
  -2  10  14      449.87      401.08     25.82 o 
  -1  10  14        0.64        0.00     12.17 o 
   0  10  14       24.76       34.45     15.70 o 
   1  10  14      164.68      174.35     23.04 o 
   2  10  14      548.02      566.21     46.70 o 
   3  10  14      464.36      580.23     56.65 o 
   4  10  14       64.08        0.00     56.64 o 
   5  10  14      169.65      207.42     67.19 o 
  -6  11  14      606.74      610.71    140.72 o 
  -5  11  14      745.87      902.59     61.48 o 
  -4  11  14      232.06      172.67     29.65 o 
  -3  11  14       70.99       62.40     16.65 o 
  -2  11  14      145.44      141.53     18.93 o 
  -1  11  14     2614.79     2629.10     69.92 o 
   0  11  14       35.45       29.49     14.52 o 
   1  11  14      972.41      934.94     48.40 o 
   2  11  14       13.89        0.00     24.05 o 
   3  11  14     1842.19     2055.36    216.09 o 
   4  11  14       93.42       81.98     45.53 o 
  -6  12  14      236.37      206.96     56.18 o 
  -5  12  14      117.06       82.45     34.19 o 
  -4  12  14       59.67       80.98     26.61 o 
  -3  12  14        0.42       10.42     17.50 o 
  -2  12  14      440.31      420.82     27.63 o 
  -1  12  14       99.50       88.78     16.65 o 
   0  12  14      121.41       83.22     21.84 o 
   1  12  14     1213.60     1269.15     58.35 o 
   2  12  14        6.58        3.38     26.19 o 
   3  12  14       85.39       77.69     32.68 o 
   4  12  14      104.21      136.62     52.58 o 
  -5  13  14        3.47        0.00     25.62 o 
  -4  13  14       69.95       89.23     28.64 o 
  -3  13  14      751.71      784.01     48.25 o 
  -2  13  14      402.69      500.69     34.79 o 
  -1  13  14        5.94        6.79     14.57 o 
   0  13  14      569.84      587.54     41.18 o 
   1  13  14      346.73      372.46     56.79 o 
   2  13  14      443.26      366.22     49.08 o 
   3  13  14       61.84       94.83     37.40 o 
   4  13  14        8.71        0.00     41.12 o 
  -5  14  14       43.36       19.75     23.98 o 
  -4  14  14       38.26        0.00     23.47 o 
  -3  14  14      135.96       79.61     27.74 o 
  -2  14  14     1944.41     1850.47     64.44 o 
  -1  14  14      365.62      302.02     31.70 o 
   0  14  14       17.92        0.01     21.48 o 
   1  14  14      232.50      247.15     42.01 o 
   2  14  14      219.98      196.78    100.01 o 
   3  14  14       24.39        0.00     44.85 o 
  -5  15  14      720.81      733.13     84.97 o 
  -4  15  14      271.03      328.93     69.68 o 
  -3  15  14        2.51       17.61     24.96 o 
  -2  15  14       83.85       96.82     23.38 o 
  -1  15  14     1072.60     1138.14     57.55 o 
   0  15  14      179.45      163.56     44.31 o 
   1  15  14        0.75        0.00     26.77 o 
   2  15  14       50.20       82.98     43.65 o 
   3  15  14      298.71      314.04     53.26 o 
  -4  16  14      278.05      274.67     39.19 o 
  -3  16  14       40.68       69.91     29.01 o 
  -2  16  14      196.14      133.25     26.78 o 
  -1  16  14       56.47       32.85     37.49 o 
   0  16  14      225.53      138.62     52.65 o 
   1  16  14       71.26       45.12     36.36 o 
   2  16  14      109.26       97.19     53.40 o 
   3  16  14      130.73      111.55     41.38 o 
  -4  17  14      352.60      352.64     46.58 o 
  -3  17  14      264.44      181.28     48.70 o 
  -2  17  14      165.38      193.99     35.29 o 
  -1  17  14        0.12        0.00     22.91 o 
   0  17  14      572.16      543.69     74.61 o 
   1  17  14      531.30      462.08     56.21 o 
   2  17  14      132.84      127.25     41.68 o 
  -3  18  14       93.07       76.32     31.56 o 
  -2  18  14       76.74       65.73     30.39 o 
  -1  18  14       75.43       53.27     29.43 o 
   0  18  14      156.11      221.82    106.98 o 
   1  18  14      132.93      133.22     50.87 o 
  -2  19  14      351.74      445.68     48.84 o 
  -1  19  14      229.87      158.13     44.89 o 
   0  19  14      405.00      343.65    100.22 o 
  -7   0  15       15.85        0.00     43.58 o 
  -5   0  15       28.11       30.69     25.50 o 
  -3   0  15     2000.76     1958.22     70.34 o 
  -1   0  15      122.69      128.75     23.60 o 
   1   0  15      186.69      224.16     51.05 o 
   3   0  15      301.11      318.57     49.11 o 
   5   0  15      145.55      169.32     76.69 o 
  -7   1  15      320.76      278.16     65.68 o 
  -6   1  15      521.28      548.81     38.58 o 
  -5   1  15      817.82      832.15     69.22 o 
  -4   1  15       24.17       39.24     14.40 o 
  -3   1  15     1307.87     1235.25     50.76 o 
  -2   1  15      394.34      368.16     22.64 o 
  -1   1  15      731.25      735.09     29.39 o 
   0   1  15       56.09       63.22     12.71 o 
   1   1  15     4539.24     4436.76     76.39 o 
   2   1  15     1331.64     1463.52     64.50 o 
   3   1  15     1157.17     1189.84     61.46 o 
   4   1  15       93.66       69.63     30.01 o 
   5   1  15      748.49      847.29     91.97 o 
  -7   2  15       93.30      138.97     48.78 o 
  -6   2  15      133.06      115.77     26.59 o 
  -5   2  15      222.62      203.77     25.05 o 
  -4   2  15      114.08      113.76     16.99 o 
  -3   2  15      290.92      248.33     21.82 o 
  -2   2  15      570.44      567.72     27.42 o 
  -1   2  15     1542.42     1575.55     41.41 o 
   0   2  15      307.82      317.06     25.98 o 
   1   2  15      371.01      450.11     27.14 o 
   2   2  15        7.89       11.00     17.57 o 
   3   2  15      565.35      655.58     47.70 o 
   4   2  15       11.94        2.32     27.27 o 
   5   2  15       98.64       55.31     64.31 o 
  -7   3  15      115.32      128.03     39.12 o 
  -6   3  15      147.40      197.12     72.88 o 
  -5   3  15      194.69      208.62     32.50 o 
  -4   3  15      546.21      552.11     31.64 o 
  -3   3  15      462.11      491.51     25.21 o 
  -2   3  15      515.39      583.71     28.06 o 
  -1   3  15     1889.30     1831.22     44.38 o 
   0   3  15     1145.74     1097.41     37.53 o 
   1   3  15     2030.00     2008.76     54.00 o 
   2   3  15       14.20        0.00     16.99 o 
   3   3  15     1058.92     1076.13     58.54 o 
   4   3  15      661.12      683.06     83.87 o 
   5   3  15     1505.63     1705.89    125.08 o 
  -7   4  15      307.12      347.70     53.77 o 
  -6   4  15      240.14      248.19     43.26 o 
  -5   4  15      164.75      192.32     24.20 o 
  -4   4  15     1248.23     1294.11     43.52 o 
  -3   4  15       19.63       10.21     11.59 o 
  -2   4  15       29.40        7.17     10.65 o 
  -1   4  15     1509.37     1551.26     44.90 o 
   0   4  15       29.96       20.08     10.92 o 
   1   4  15      253.35      239.49     21.72 o 
   2   4  15      668.20      674.24     42.82 o 
   3   4  15      148.41      115.33     26.92 o 
   4   4  15      329.60      394.78    102.07 o 
   5   4  15      890.59      915.12    155.88 o 
  -7   5  15       75.93       41.46     46.49 o 
  -6   5  15       89.47       93.74     33.45 o 
  -5   5  15      320.69      345.69     30.44 o 
  -4   5  15      190.72      255.26     32.11 o 
  -3   5  15      425.12      426.04     26.78 o 
  -2   5  15     1937.43     1912.35     47.98 o 
  -1   5  15        5.90        0.00     10.77 o 
   0   5  15      120.61       95.13     19.80 o 
   1   5  15     1969.49     1907.98     50.53 o 
   2   5  15      149.01      206.16     23.93 o 
   3   5  15     1459.46     1852.18    201.91 o 
   4   5  15       90.37       81.67     38.98 o 
   5   5  15      868.72      761.31     95.36 o 
  -6   6  15      150.28       87.77     36.23 o 
  -5   6  15      318.32      260.32     37.52 o 
  -4   6  15        0.05       15.48     12.76 o 
  -3   6  15      354.29      353.92     24.75 o 
  -2   6  15       46.89        0.00     14.70 o 
  -1   6  15       55.87       48.04     12.75 o 
   0   6  15      299.36      284.79     20.34 o 
   1   6  15       28.68       16.54     13.09 o 
   2   6  15      783.58      699.42     33.51 o 
   3   6  15      354.41      447.04     49.98 o 
   4   6  15      158.92      131.67     47.47 o 
   5   6  15      118.43      117.78     51.65 o 
  -6   7  15      327.68      260.61     44.99 o 
  -5   7  15      896.26      933.22     60.33 o 
  -4   7  15       32.19       19.56     13.72 o 
  -3   7  15     1870.35     2002.75     51.94 o 
  -2   7  15     3606.02     3560.69     71.36 o 
  -1   7  15      641.70      661.52     29.96 o 
   0   7  15      422.64      395.43     23.41 o 
   1   7  15        9.74        0.00     13.07 o 
   2   7  15     1139.00     1189.33     43.05 o 
   3   7  15       46.91        0.00     30.90 o 
   4   7  15       15.07       56.85     42.98 o 
   5   7  15        1.71       34.40     47.41 o 
  -6   8  15        0.79        3.70     29.13 o 
  -5   8  15       78.75       73.05     26.73 o 
  -4   8  15      720.18      829.33     51.66 o 
  -3   8  15     3741.92     3646.99     75.04 o 
  -2   8  15      272.50      251.46     21.07 o 
  -1   8  15       18.98       16.63     12.29 o 
   0   8  15      145.54       83.66     17.73 o 
   1   8  15       90.66       95.41     22.70 o 
   2   8  15      858.44      950.09     44.05 o 
   3   8  15      153.97      123.10     44.33 o 
   4   8  15       96.30      121.20     49.32 o 
   5   8  15       17.04        0.00     46.24 o 
  -6   9  15      102.20       85.81     37.14 o 
  -5   9  15      790.38      809.74     76.71 o 
  -4   9  15      169.37      162.30     23.85 o 
  -3   9  15        4.11       10.87     13.57 o 
  -2   9  15      746.04      713.21     33.67 o 
  -1   9  15       32.82       24.23     13.70 o 
   0   9  15       83.96       63.72     17.14 o 
   1   9  15      125.51       79.27     20.39 o 
   2   9  15       29.16       53.62     23.72 o 
   3   9  15       15.60        0.00     34.15 o 
   4   9  15      551.11      464.20     72.85 o 
  -6  10  15        0.53       36.13     36.29 o 
  -5  10  15      631.06      581.67     50.39 o 
  -4  10  15      728.43      675.31     57.64 o 
  -3  10  15        3.95        0.00     13.07 o 
  -2  10  15      257.52      245.39     21.89 o 
  -1  10  15     1772.69     1894.65     70.87 o 
   0  10  15      114.12       82.07     20.96 o 
   1  10  15        0.26        2.74     13.81 o 
   2  10  15      141.82      147.30     30.21 o 
   3  10  15      404.03      333.26     61.09 o 
   4  10  15        0.02       15.28     38.45 o 
  -6  11  15       98.76       62.51     36.86 o 
  -5  11  15       60.66       99.11     29.24 o 
  -4  11  15      400.55      392.31     40.54 o 
  -3  11  15     1923.05     2075.75     62.39 o 
  -2  11  15      607.13      633.40     33.14 o 
  -1  11  15     1975.66     2120.75     53.94 o 
   0  11  15       37.52       48.88     17.43 o 
   1  11  15      394.73      444.84     34.26 o 
   2  11  15      877.08      769.17     65.95 o 
   3  11  15      221.68      298.95     54.00 o 
   4  11  15        0.33        0.00     43.45 o 
  -5  12  15      835.59      796.30     60.73 o 
  -4  12  15        8.39        0.00     19.95 o 
  -3  12  15      293.27      314.80     32.60 o 
  -2  12  15        4.05        0.00     14.57 o 
  -1  12  15      152.22      126.88     19.22 o 
   0  12  15        8.91       35.85     18.64 o 
   1  12  15     1888.77     2065.64     74.13 o 
   2  12  15        9.75       15.45     27.49 o 
   3  12  15      134.81      118.49     38.20 o 
   4  12  15        1.19        0.00     42.63 o 
  -5  13  15       28.45       45.86     30.55 o 
  -4  13  15      434.71      370.68     62.70 o 
  -3  13  15        7.56        6.97     19.87 o 
  -2  13  15      115.95       92.73     20.28 o 
  -1  13  15      179.18      154.73     24.47 o 
   0  13  15     1731.64     1817.50     68.66 o 
   1  13  15      578.87      664.13     63.19 o 
   2  13  15      168.86      135.99     37.85 o 
   3  13  15      399.34      596.47     73.77 o 
  -5  14  15       67.63       59.71     31.03 o 
  -4  14  15       23.50       41.23     47.36 o 
  -3  14  15        7.71        3.23     23.46 o 
  -2  14  15      168.59      234.58     27.85 o 
  -1  14  15      400.25      542.77     38.59 o 
   0  14  15      285.64      343.44     34.11 o 
   1  14  15        2.77        5.29     29.56 o 
   2  14  15        7.16        3.78     29.44 o 
   3  14  15      352.01      406.36     78.24 o 
  -4  15  15      234.69      293.79     40.94 o 
  -3  15  15      496.65      469.04     47.17 o 
  -2  15  15     1282.82     1479.64     74.91 o 
  -1  15  15      256.30      217.00     39.37 o 
   0  15  15        0.44        1.97     23.95 o 
   1  15  15      177.11      213.32     42.39 o 
   2  15  15      504.35      648.59     66.16 o 
   3  15  15      463.36      440.06     75.52 o 
  -4  16  15        5.04        0.66     27.81 o 
  -3  16  15      159.05      141.30     32.44 o 
  -2  16  15       64.53       32.89     23.95 o 
  -1  16  15      117.20      165.79     33.14 o 
   0  16  15       91.40       32.66     31.37 o 
   1  16  15      132.49      156.50     43.98 o 
   2  16  15        0.61       33.08     34.81 o 
  -3  17  15      126.11      135.12     34.80 o 
  -2  17  15       73.10       69.50     28.40 o 
  -1  17  15      286.83      325.01     41.76 o 
   0  17  15      587.66      799.93     89.17 o 
   1  17  15      228.04      381.35     55.80 o 
   2  17  15        0.62        0.00     34.53 o 
  -2  18  15       22.13       32.78     28.71 o 
  -1  18  15      158.44      122.20     33.48 o 
   0  18  15        2.84       21.47     50.64 o 
   1  18  15        6.69       56.33     45.28 o 
  -6   0  16      279.23      323.61     51.22 o 
  -4   0  16      307.50      328.61     35.33 o 
  -2   0  16      432.83      413.09     34.09 o 
   0   0  16      460.07      463.68     33.59 o 
   2   0  16     1197.67     1224.79     87.39 o 
   4   0  16       36.36       10.63     34.94 o 
  -7   1  16      342.63      327.13    108.27 o 
  -6   1  16      565.13      671.44     42.75 o 
  -5   1  16      174.75      184.30     24.74 o 
  -4   1  16      713.52      743.74     63.20 o 
  -3   1  16      236.41      274.74     22.05 o 
  -2   1  16      990.53      923.05     35.07 o 
  -1   1  16      985.10      924.77     33.69 o 
   0   1  16      421.68      455.06     38.29 o 
   1   1  16       45.30       63.56     16.61 o 
   2   1  16        8.14        0.00     19.43 o 
   3   1  16       54.00       40.02     26.61 o 
   4   1  16      177.67      200.33     40.54 o 
   5   1  16       45.35       31.00     41.07 o 
  -7   2  16        0.45       38.22     37.78 o 
  -6   2  16        6.43        0.00     21.64 o 
  -5   2  16       29.98       58.39     19.51 o 
  -4   2  16      149.12      185.99     20.00 o 
  -3   2  16       34.43       38.41     13.59 o 
  -2   2  16      282.89      288.81     21.46 o 
  -1   2  16      197.34      189.89     17.67 o 
   0   2  16      889.09      871.57     40.51 o 
   1   2  16       78.36       33.21     15.76 o 
   2   2  16      210.51      219.56     30.21 o 
   3   2  16        0.53        3.07     21.39 o 
   4   2  16       38.47       41.79     30.48 o 
   5   2  16       11.70       55.35     47.21 o 
  -7   3  16        2.01        0.00     30.78 o 
  -6   3  16      389.75      517.85     49.24 o 
  -5   3  16     1087.77     1033.05     48.81 o 
  -4   3  16      453.64      516.37     45.05 o 
  -3   3  16      553.61      531.63     28.67 o 
  -2   3  16     2089.97     2016.41     72.74 o 
  -1   3  16     2083.24     2013.51     47.82 o 
   0   3  16      188.39      162.61     16.39 o 
   1   3  16     1462.91     1486.94     48.58 o 
   2   3  16     1197.61     1355.33    118.17 o 
   3   3  16      192.41      207.56     32.01 o 
   4   3  16        6.70        0.00     28.89 o 
   5   3  16      324.08      310.41     64.45 o 
  -6   4  16      653.56      658.33     54.69 o 
  -5   4  16      291.08      295.93     34.34 o 
  -4   4  16      129.56      132.85     18.62 o 
  -3   4  16      227.66      263.80     23.82 o 
  -2   4  16     1479.97     1526.13     66.77 o 
  -1   4  16      934.25      964.29     34.99 o 
   0   4  16       33.96       24.90     12.68 o 
   1   4  16        0.78        0.00     13.09 o 
   2   4  16      165.78      125.69     33.83 o 
   3   4  16        0.22        0.00     22.24 o 
   4   4  16       10.18        0.00     29.27 o 
   5   4  16        1.71       43.53     89.67 o 
  -6   5  16      500.03      500.68     56.22 o 
  -5   5  16      171.06      169.85     24.76 o 
  -4   5  16      110.90       56.08     16.42 o 
  -3   5  16      220.57      226.65     19.42 o 
  -2   5  16      201.12      191.45     21.32 o 
  -1   5  16      204.36      202.66     18.85 o 
   0   5  16       10.30       23.12     12.27 o 
   1   5  16     2511.26     2273.52     65.14 o 
   2   5  16      372.18      393.51     52.78 o 
   3   5  16      195.43      177.65     37.47 o 
   4   5  16     1419.26     1740.27    104.74 o 
   5   5  16        0.46       71.91     50.33 o 
  -6   6  16      757.31      772.95     69.04 o 
  -5   6  16      500.56      484.47     40.49 o 
  -4   6  16        2.89        6.37     15.76 o 
  -3   6  16      891.44      908.85     37.97 o 
  -2   6  16      776.92      792.11     34.46 o 
  -1   6  16     3680.67     3655.52     71.89 o 
   0   6  16      625.87      573.16     30.34 o 
   1   6  16     1227.76     1336.99     45.27 o 
   2   6  16      184.55      208.74     25.89 o 
   3   6  16        2.74       32.33     37.35 o 
   4   6  16       92.00       90.00     44.65 o 
  -6   7  16        9.71       45.50     33.46 o 
  -5   7  16      116.60       81.85     41.23 o 
  -4   7  16      150.30      162.95     22.03 o 
  -3   7  16        4.04       19.82     13.90 o 
  -2   7  16      323.85      263.69     22.15 o 
  -1   7  16     2685.42     2785.87     60.97 o 
   0   7  16     1123.52     1162.81     46.24 o 
   1   7  16       48.12       64.07     16.28 o 
   2   7  16      602.13      617.18     39.06 o 
   3   7  16      371.10      369.92     61.51 o 
   4   7  16     1514.13     1911.41    133.48 o 
  -6   8  16      484.29      528.95     60.31 o 
  -5   8  16      785.39      886.06     71.43 o 
  -4   8  16       70.69       65.53     18.17 o 
  -3   8  16      298.17      282.63     23.75 o 
  -2   8  16      401.84      443.85     27.17 o 
  -1   8  16        0.87        5.78     12.42 o 
   0   8  16     2016.94     2057.90     60.37 o 
   1   8  16        7.23       15.34     14.68 o 
   2   8  16       26.35       44.72     19.78 o 
   3   8  16      158.97      128.07     64.61 o 
   4   8  16      219.90      245.00     56.80 o 
  -6   9  16      551.29      543.03     61.27 o 
  -5   9  16     1433.18     1444.26    102.75 o 
  -4   9  16     1273.95     1509.25     81.87 o 
  -3   9  16      161.18      144.12     21.01 o 
  -2   9  16     3072.99     3286.40     70.63 o 
  -1   9  16      897.30      907.05     37.30 o 
   0   9  16     1709.91     1686.40     57.24 o 
   1   9  16       15.23        9.20     15.11 o 
   2   9  16     1717.71     1769.00     68.49 o 
   3   9  16      209.32      245.12    152.69 o 
   4   9  16      267.75      348.17    165.67 o 
  -6  10  16       61.87       62.17     36.50 o 
  -5  10  16       86.79       79.57     29.82 o 
  -4  10  16        0.97       12.26     20.20 o 
  -3  10  16       23.61       19.38     16.50 o 
  -2  10  16     1702.19     1751.86     52.15 o 
  -1  10  16       20.52       13.68     13.98 o 
   0  10  16        3.35        0.00     15.84 o 
   1  10  16       63.59       82.62     19.34 o 
   2  10  16      466.23      487.16     52.27 o 
   3  10  16        4.47        0.00     37.64 o 
   4  10  16       14.53        9.00     44.54 o 
  -5  11  16        0.55       11.98     23.59 o 
  -4  11  16     1451.96     1355.98     72.86 o 
  -3  11  16     1676.84     1647.96     61.61 o 
  -2  11  16      986.35      967.01     61.96 o 
  -1  11  16        4.83       36.56     17.09 o 
   0  11  16     2360.15     2614.09     72.57 o 
   1  11  16      115.25      103.48     20.28 o 
   2  11  16     1143.88     1353.91     87.12 o 
   3  11  16      113.14      102.77     53.60 o 
   4  11  16      212.89      262.88     64.73 o 
  -5  12  16      135.35      120.12     33.69 o 
  -4  12  16      436.54      392.13     43.48 o 
  -3  12  16       12.58       14.05     18.84 o 
  -2  12  16      151.40      119.44     21.40 o 
  -1  12  16        8.72        3.20     16.68 o 
   0  12  16      278.67      221.03     28.05 o 
   1  12  16       23.70       17.28     19.94 o 
   2  12  16      251.10      211.06     42.16 o 
   3  12  16       89.59       61.13     45.66 o 
  -5  13  16      408.79      605.60     57.06 o 
  -4  13  16     1593.31     1754.48     85.67 o 
  -3  13  16       99.29       60.34     22.69 o 
  -2  13  16     1318.03     1424.72     54.11 o 
  -1  13  16      635.15      695.91     60.68 o 
   0  13  16     1265.45     1366.72     61.78 o 
   1  13  16       53.09       88.13     33.21 o 
   2  13  16      271.21      292.26     57.71 o 
   3  13  16      311.07      332.08     53.15 o 
  -4  14  16      424.21      474.76     48.57 o 
  -3  14  16        0.29        6.42     23.18 o 
  -2  14  16       10.40        1.34     20.12 o 
  -1  14  16        0.36       19.83     21.72 o 
   0  14  16      228.14      157.41     28.05 o 
   1  14  16       58.09       43.66     31.34 o 
   2  14  16        5.13       15.25     33.05 o 
   3  14  16       89.07       40.83     44.20 o 
  -4  15  16      157.23      150.63     41.80 o 
  -3  15  16       29.50       21.99     26.48 o 
  -2  15  16      309.19      323.15     36.05 o 
  -1  15  16       65.43       27.07     26.00 o 
   0  15  16      434.17      362.42     42.68 o 
   1  15  16      236.63      217.76     42.46 o 
   2  15  16      601.56      539.08     62.40 o 
  -3  16  16        0.73       10.13     26.83 o 
  -2  16  16       74.40       31.66     24.01 o 
  -1  16  16       92.21       69.59     29.66 o 
   0  16  16      115.90       69.32     33.09 o 
   1  16  16        4.65        0.00     33.23 o 
  -2  17  16      512.10      562.55     47.95 o 
  -1  17  16      331.72      365.37     53.87 o 
   0  17  16      255.56      312.36     49.58 o 
   1  17  16        1.24        0.00     31.88 o 
  -1  18  16       21.77        9.45     26.90 o 
  -5   0  17      873.48      956.44     71.56 o 
  -3   0  17       42.76        0.00     17.67 o 
  -1   0  17     1152.21     1314.36     66.31 o 
   1   0  17      886.81      638.54     90.96 o 
   3   0  17      597.29      596.24     70.95 o 
  -6   1  17       40.73       64.15     23.83 o 
  -5   1  17     1434.37     1469.81     58.33 o 
  -4   1  17      306.35      302.54     28.11 o 
  -3   1  17     1795.19     1823.31     60.19 o 
  -2   1  17     1652.51     1725.09     61.33 o 
  -1   1  17      359.49      429.58     24.85 o 
   0   1  17       35.90       33.96     13.97 o 
   1   1  17      699.64      520.30     58.32 o 
   2   1  17      630.72      642.52     47.23 o 
   3   1  17        6.45       23.88     23.71 o 
   4   1  17      144.39      106.25     38.62 o 
  -6   2  17       83.93       74.87     23.79 o 
  -5   2  17      732.93      907.61     49.77 o 
  -4   2  17      225.62      228.62     26.06 o 
  -3   2  17      260.26      242.81     21.66 o 
  -2   2  17      379.14      347.49     22.17 o 
  -1   2  17      736.98      707.33     30.94 o 
   0   2  17       96.24       97.32     18.73 o 
   1   2  17     1620.70     1562.32     72.24 o 
   2   2  17       51.29       41.79     26.88 o 
   3   2  17       19.78       40.76     24.80 o 
   4   2  17       67.08       46.35     35.46 o 
  -6   3  17      353.29      243.42     37.73 o 
  -5   3  17      683.48      734.30     42.94 o 
  -4   3  17       86.25       93.77     21.00 o 
  -3   3  17     2378.60     2371.99     71.08 o 
  -2   3  17      100.77       77.76     16.21 o 
  -1   3  17     1624.60     1567.68     44.96 o 
   0   3  17     1097.50     1152.20     37.74 o 
   1   3  17     1118.96     1078.99     47.61 o 
   2   3  17        0.89        0.00     25.38 o 
   3   3  17      422.41      469.68     66.04 o 
   4   3  17      571.88      507.08     58.52 o 
  -6   4  17       38.39       44.39     28.81 o 
  -5   4  17      121.16      137.86     23.78 o 
  -4   4  17       46.39       46.78     19.02 o 
  -3   4  17     1126.90     1162.17     40.38 o 
  -2   4  17       15.76       22.70     13.70 o 
  -1   4  17       42.65       49.79     14.47 o 
   0   4  17     1988.44     1980.83     52.55 o 
   1   4  17      296.55      296.54     30.80 o 
   2   4  17      290.70      194.39     35.34 o 
   3   4  17      814.04      817.95     67.94 o 
   4   4  17       95.63      129.41     40.91 o 
  -6   5  17      716.47      859.38     63.80 o 
  -5   5  17      222.25      238.49     28.23 o 
  -4   5  17       47.27       25.49     17.89 o 
  -3   5  17     1104.28     1219.11     41.43 o 
  -2   5  17       35.88       36.25     13.62 o 
  -1   5  17     1908.17     1928.63     50.20 o 
   0   5  17      128.46      131.18     19.86 o 
   1   5  17     2268.01     2180.35     78.26 o 
   2   5  17     1070.85     1114.89     61.15 o 
   3   5  17     1532.12     1616.40    116.29 o 
   4   5  17        0.12       10.34     40.54 o 
  -6   6  17       16.39       27.11     33.92 o 
  -5   6  17      718.24      743.13     48.63 o 
  -4   6  17      213.58      203.37     23.52 o 
  -3   6  17       14.94       19.75     14.71 o 
  -2   6  17        6.73       12.82     13.94 o 
  -1   6  17      191.26      188.55     21.45 o 
   0   6  17       92.83       88.29     18.46 o 
   1   6  17       22.18       22.26     14.50 o 
   2   6  17        7.70        0.00     21.00 o 
   3   6  17      304.49      316.81    124.59 o 
   4   6  17       48.74        0.00     42.00 o 
  -6   7  17      139.82      180.52     61.50 o 
  -5   7  17     1979.26     2157.54     92.50 o 
  -4   7  17     1949.70     2072.24     62.23 o 
  -3   7  17     1590.07     1690.01     71.89 o 
  -2   7  17      650.02      624.34     31.87 o 
  -1   7  17      177.68      163.23     19.52 o 
   0   7  17      321.84      373.18     29.25 o 
   1   7  17      812.85      836.61     39.40 o 
   2   7  17       44.03       28.29     19.53 o 
   3   7  17      311.70      202.30     52.71 o 
   4   7  17       34.49       40.93     45.86 o 
  -6   8  17      332.29      357.72     53.52 o 
  -5   8  17      232.90      245.24     37.79 o 
  -4   8  17        2.81        0.00     15.24 o 
  -3   8  17      115.74       95.61     19.74 o 
  -2   8  17       65.29       53.00     16.43 o 
  -1   8  17      108.74      100.12     17.20 o 
   0   8  17      261.52      283.51     34.01 o 
   1   8  17      982.62      873.96     53.64 o 
   2   8  17      312.52      316.32     32.20 o 
   3   8  17        9.97        0.00     40.47 o 
   4   8  17        7.28       15.79     41.38 o 
  -5   9  17       66.48       60.73     26.84 o 
  -4   9  17       39.05       33.32     18.78 o 
  -3   9  17      528.86      552.76     38.10 o 
  -2   9  17     1736.83     1887.10     58.20 o 
  -1   9  17     1410.42     1454.88     47.20 o 
   0   9  17      312.98      308.49     35.96 o 
   1   9  17      474.97      481.40     31.92 o 
   2   9  17      152.48      102.65     27.97 o 
   3   9  17      489.27      484.43     71.96 o 
   4   9  17       42.25       21.14     68.71 o 
  -5  10  17      422.39      432.65     47.67 o 
  -4  10  17        2.11        0.00     18.31 o 
  -3  10  17      155.94       92.01     22.23 o 
  -2  10  17       60.40       50.31     21.71 o 
  -1  10  17     1101.60     1007.84     47.99 o 
   0  10  17       74.97       86.03     21.10 o 
   1  10  17        2.15        2.72     16.05 o 
   2  10  17       49.97       47.17     25.59 o 
   3  10  17      297.81      436.25     95.67 o 
  -5  11  17      334.72      325.17     44.09 o 
  -4  11  17      496.00      448.28     57.32 o 
  -3  11  17      857.41      793.32     45.72 o 
  -2  11  17      251.45      223.25     24.97 o 
  -1  11  17      970.52     1029.16     54.67 o 
   0  11  17      600.47      631.41     44.20 o 
   1  11  17      612.55      716.10     49.75 o 
   2  11  17        0.60        0.00     24.77 o 
   3  11  17      510.25      714.16    121.71 o 
  -5  12  17      124.73      155.28     36.60 o 
  -4  12  17        0.19       13.27     27.06 o 
  -3  12  17      154.51      122.53     23.87 o 
  -2  12  17      101.37      100.57     22.68 o 
  -1  12  17      714.03      756.31     47.98 o 
   0  12  17      294.24      318.31     40.64 o 
   1  12  17       68.53       46.94     25.77 o 
   2  12  17        9.47       22.28     28.13 o 
   3  12  17        2.08       70.13     50.94 o 
  -4  13  17      302.93      311.75     50.43 o 
  -3  13  17      463.40      427.42     40.14 o 
  -2  13  17      293.15      340.07     32.66 o 
  -1  13  17      428.69      468.11     40.20 o 
   0  13  17      280.91      196.19     30.78 o 
   1  13  17      423.73      463.02     55.98 o 
   2  13  17      370.35      339.90     51.41 o 
  -4  14  17      119.13      138.07     34.95 o 
  -3  14  17      358.42      261.68     39.29 o 
  -2  14  17        0.34        0.00     18.88 o 
  -1  14  17      347.37      328.65     37.35 o 
   0  14  17        0.11        0.05     22.70 o 
   1  14  17      139.74      131.69     33.66 o 
   2  14  17        4.44       12.71     36.26 o 
  -3  15  17      317.02      332.15     43.28 o 
  -2  15  17       40.55       58.93     27.10 o 
  -1  15  17      241.30      232.59     34.07 o 
   0  15  17      295.57      394.76     83.49 o 
   1  15  17      178.96      159.44     34.42 o 
  -3  16  17      105.19       43.38     28.59 o 
  -2  16  17       44.02       41.80     24.80 o 
  -1  16  17       15.18        0.00     24.11 o 
   0  16  17      225.16      179.71     43.34 o 
   1  16  17       25.84        6.52     35.27 o 
  -1  17  17      249.51      333.80     44.75 o 
  -6   0  18      575.23      471.36     72.26 o 
  -4   0  18        4.08        0.00     25.24 o 
  -2   0  18     2078.48     2097.80     76.11 o 
   0   0  18        4.91        0.00     19.05 o 
   2   0  18      552.87      520.07     81.01 o 
   4   0  18      432.26      624.27    116.93 o 
  -6   1  18     1285.20     1437.52     62.13 o 
  -5   1  18       49.42       79.08     22.44 o 
  -4   1  18     1217.77     1283.22     54.63 o 
  -3   1  18     1207.32     1193.45     43.63 o 
  -2   1  18     2586.18     2598.40     81.60 o 
  -1   1  18      107.23       83.38     17.37 o 
   0   1  18     1138.13     1167.83     40.93 o 
   1   1  18      110.21       64.60     33.10 o 
   2   1  18      729.82      725.37     87.16 o 
   3   1  18       97.78       53.19     27.86 o 
   4   1  18      473.59      599.95     64.36 o 
  -6   2  18      681.10      714.29     46.36 o 
  -5   2  18      345.14      324.34     36.49 o 
  -4   2  18      293.49      348.15     33.40 o 
  -3   2  18      142.02      144.13     25.90 o 
  -2   2  18       36.46       56.49     16.88 o 
  -1   2  18      297.77      310.11     22.58 o 
   0   2  18      871.42      906.51     40.25 o 
   1   2  18      697.39      686.42     68.25 o 
   2   2  18        6.79       10.38     26.39 o 
   3   2  18      137.68      100.34     30.56 o 
   4   2  18      112.29       83.63     38.74 o 
  -6   3  18      393.84      379.10     40.30 o 
  -5   3  18       21.78       30.28     21.66 o 
  -4   3  18     1760.64     1715.75     62.20 o 
  -3   3  18      444.51      437.42     28.46 o 
  -2   3  18     1904.44     1891.04     52.52 o 
  -1   3  18      501.64      468.80     27.27 o 
   0   3  18     2020.17     2006.10     58.29 o 
   1   3  18       59.08       21.24     22.42 o 
   2   3  18      581.07      536.15     74.39 o 
   3   3  18      108.29      106.27     34.28 o 
   4   3  18      917.63     1189.17     88.26 o 
  -6   4  18       98.41       80.77     32.79 o 
  -5   4  18      142.85      101.77     24.27 o 
  -4   4  18     1133.02     1138.78     52.41 o 
  -3   4  18     1699.75     1845.16     66.41 o 
  -2   4  18        1.58       19.71     13.84 o 
  -1   4  18     1441.32     1438.83     53.01 o 
   0   4  18      478.40      490.59     32.17 o 
   1   4  18      605.62      424.69     34.19 o 
   2   4  18       17.79       18.26     26.99 o 
   3   4  18      198.35      176.48     60.89 o 
   4   4  18       43.72       44.86     38.33 o 
  -6   5  18      252.91      242.43     40.93 o 
  -5   5  18       34.58       50.62     23.13 o 
  -4   5  18      947.62      980.65     49.04 o 
  -3   5  18      992.73     1063.61     42.62 o 
  -2   5  18     1022.09     1069.51     41.32 o 
  -1   5  18        2.97       23.39     13.42 o 
   0   5  18     1193.25     1302.14     54.08 o 
   1   5  18      447.26      374.22     49.33 o 
   2   5  18     1596.43     1734.81     77.77 o 
   3   5  18        5.96       15.84     40.92 o 
   4   5  18      965.01      945.86     99.77 o 
  -6   6  18       66.71       68.06     63.29 o 
  -5   6  18      256.16      289.29     32.02 o 
  -4   6  18       16.21       20.88     17.64 o 
  -3   6  18      185.38      183.53     25.38 o 
  -2   6  18     1244.41     1279.79     44.93 o 
  -1   6  18       74.39       81.03     16.69 o 
   0   6  18       11.51        0.00     15.66 o 
   1   6  18      121.68       97.25     20.88 o 
   2   6  18        6.37       31.72     24.60 o 
   3   6  18      159.87       88.92     46.76 o 
   4   6  18        1.63        0.00     44.54 o 
  -5   7  18      393.68      383.30     45.15 o 
  -4   7  18      401.04      471.03     40.96 o 
  -3   7  18      124.83      148.06     24.68 o 
  -2   7  18     2319.08     2240.06     92.80 o 
  -1   7  18      342.96      375.31     26.73 o 
   0   7  18     1135.29     1147.01     49.13 o 
   1   7  18       37.78       20.09     16.95 o 
   2   7  18      500.05      483.31     45.19 o 
   3   7  18       18.43       20.79     42.32 o 
  -5   8  18       67.62      111.16     32.95 o 
  -4   8  18      288.09      316.53     29.74 o 
  -3   8  18      485.42      433.01     40.33 o 
  -2   8  18      366.46      388.78     36.39 o 
  -1   8  18       56.44       54.64     17.86 o 
   0   8  18      128.78       89.96     19.57 o 
   1   8  18       14.84        4.24     15.90 o 
   2   8  18        1.48        0.00     34.62 o 
   3   8  18       24.32       71.49     45.67 o 
  -5   9  18       13.38        0.00     22.16 o 
  -4   9  18     2033.39     2288.14     69.20 o 
  -3   9  18      613.59      654.74     41.68 o 
  -2   9  18      911.28      910.25     43.66 o 
  -1   9  18      278.90      287.89     28.41 o 
   0   9  18     1329.79     1390.32     60.99 o 
   1   9  18      593.95      566.09     50.81 o 
   2   9  18      311.79      337.58     64.10 o 
   3   9  18       21.27       16.18     42.59 o 
  -5  10  18       54.67        5.35     27.84 o 
  -4  10  18      653.72      605.27     42.60 o 
  -3  10  18        0.74        0.00     19.08 o 
  -2  10  18       76.23       47.60     18.55 o 
  -1  10  18        2.87        0.00     18.61 o 
   0  10  18      794.44      896.13     52.01 o 
   1  10  18        2.10        3.47     18.92 o 
   2  10  18      265.42      240.30     36.51 o 
   3  10  18        0.26       10.45     42.36 o 
  -5  11  18      552.15      506.54     52.84 o 
  -4  11  18      538.87      585.86     57.35 o 
  -3  11  18       51.21        4.71     19.39 o 
  -2  11  18      459.98      459.28     36.22 o 
  -1  11  18      872.98      894.46     54.69 o 
   0  11  18      415.43      425.94     57.07 o 
   1  11  18       19.39        2.30     19.52 o 
   2  11  18       98.36      117.94     31.76 o 
   3  11  18      138.64      204.10     79.04 o 
  -4  12  18      412.62      506.49     62.71 o 
  -3  12  18        9.09        0.00     19.62 o 
  -2  12  18      210.98      141.34     26.26 o 
  -1  12  18      149.15      167.11     29.52 o 
   0  12  18      180.28      184.75     29.61 o 
   1  12  18      278.03      329.82     53.44 o 
   2  12  18      245.51      269.23     39.47 o 
  -4  13  18       10.81        0.00     30.18 o 
  -3  13  18      882.25      939.10     52.23 o 
  -2  13  18      167.91      125.55     26.42 o 
  -1  13  18      180.29      192.74     36.17 o 
   0  13  18      227.23      217.50     31.96 o 
   1  13  18      843.32      902.81     63.87 o 
   2  13  18      356.09      402.02     53.35 o 
  -3  14  18       15.62       26.14     24.94 o 
  -2  14  18      217.98      218.28     30.23 o 
  -1  14  18      105.92      123.24     30.63 o 
   0  14  18      205.53      203.38     32.52 o 
   1  14  18      101.79      158.50     41.25 o 
  -2  15  18        4.92        0.00     28.70 o 
  -1  15  18      492.63      479.19     43.60 o 
   0  15  18       98.37      164.22     48.55 o 
  -1  16  18        7.95       14.06     27.88 o 
  -5   0  19       57.28       53.41     30.14 o 
  -3   0  19       58.02       41.69     28.94 o 
  -1   0  19      119.25       69.37     22.27 o 
   1   0  19       26.13        0.61     46.77 o 
   3   0  19      126.73      141.22     48.80 o 
  -6   1  19      618.05      637.86     45.38 o 
  -5   1  19      510.73      534.59     50.63 o 
  -4   1  19      250.20      227.35     30.15 o 
  -3   1  19     1575.00     1458.37     57.56 o 
  -2   1  19      128.45      136.86     21.92 o 
  -1   1  19     2215.97     2273.91     61.61 o 
   0   1  19     1014.21     1036.24     43.88 o 
   1   1  19     1340.78     1203.02     91.53 o 
   2   1  19       36.01       57.62     37.86 o 
   3   1  19      236.16      349.99     61.61 o 
   4   1  19      104.22       63.85     41.67 o 
  -6   2  19      123.89       77.33     26.29 o 
  -5   2  19      400.85      446.96     38.48 o 
  -4   2  19      143.90      135.96     24.61 o 
  -3   2  19      245.31      207.79     26.76 o 
  -2   2  19       82.81       56.02     17.46 o 
  -1   2  19      334.54      281.02     22.77 o 
   0   2  19       64.83       51.29     17.70 o 
   1   2  19      935.99      945.48     82.92 o 
   2   2  19       54.79       67.77     32.87 o 
   3   2  19       37.70       16.76     27.88 o 
  -6   3  19       65.74      104.96     30.29 o 
  -5   3  19     1127.50     1249.74     58.48 o 
  -4   3  19      403.84      418.49     34.51 o 
  -3   3  19     2579.03     2454.60     90.10 o 
  -2   3  19      211.02      207.95     22.32 o 
  -1   3  19      857.02      853.99     36.61 o 
   0   3  19      104.92      124.09     21.14 o 
   1   3  19      990.05     1091.97     88.70 o 
   2   3  19      508.86      356.87     60.28 o 
   3   3  19      331.29      364.46     50.71 o 
  -5   4  19       94.03      126.92     26.46 o 
  -4   4  19       70.65       34.10     20.03 o 
  -3   4  19       22.25        6.83     17.91 o 
  -2   4  19       55.78       28.32     15.84 o 
  -1   4  19       26.48       40.07     15.56 o 
   0   4  19       62.91       31.83     18.29 o 
   1   4  19      525.19      592.82     60.28 o 
   2   4  19      114.47      171.00     39.06 o 
   3   4  19       44.86       87.14     45.32 o 
  -5   5  19      468.25      504.75     40.02 o 
  -4   5  19        2.05        0.00     19.22 o 
  -3   5  19      532.63      577.10     52.49 o 
  -2   5  19       46.40       18.96     16.43 o 
  -1   5  19     1019.48      991.79     39.87 o 
   0   5  19        9.32       12.25     16.65 o 
   1   5  19     1277.41     1183.27     66.87 o 
   2   5  19      446.92      502.53     57.72 o 
   3   5  19      800.69      689.75     84.51 o 
  -5   6  19       80.12       97.22     25.16 o 
  -4   6  19       91.15       51.11     22.09 o 
  -3   6  19      850.96      883.56     43.89 o 
  -2   6  19      320.79      263.50     35.83 o 
  -1   6  19      189.34      185.43     22.65 o 
   0   6  19      460.73      366.79     31.06 o 
   1   6  19      197.09      188.02     29.42 o 
   2   6  19      340.77      297.00     48.42 o 
   3   6  19      285.07      242.39     58.41 o 
  -5   7  19      236.21      193.31     33.40 o 
  -4   7  19       22.75        5.37     18.92 o 
  -3   7  19      582.57      567.95     39.19 o 
  -2   7  19      185.88      201.42     24.78 o 
  -1   7  19      638.64      664.68     46.85 o 
   0   7  19      561.60      535.17     36.69 o 
   1   7  19      181.85      222.04     30.37 o 
   2   7  19       66.35       52.30     32.46 o 
   3   7  19      256.21      237.67     59.62 o 
  -5   8  19      228.65      227.36     39.85 o 
  -4   8  19        1.29        0.00     17.40 o 
  -3   8  19      116.55       90.53     22.32 o 
  -2   8  19        6.10        0.00     20.69 o 
  -1   8  19       10.11       37.81     21.65 o 
   0   8  19        0.27       16.06     19.97 o 
   1   8  19      859.32      882.43     50.20 o 
   2   8  19       57.87        9.58     34.94 o 
   3   8  19        5.11        0.00     44.96 o 
  -5   9  19       76.95       96.46     33.99 o 
  -4   9  19      370.26      409.18     34.15 o 
  -3   9  19      305.28      322.61     32.78 o 
  -2   9  19        4.51        8.82     18.96 o 
  -1   9  19      276.59      302.96     33.43 o 
   0   9  19      947.41     1033.09     79.23 o 
   1   9  19      421.62      448.48     38.15 o 
   2   9  19        3.07        0.00     41.16 o 
  -4  10  19        4.35        0.00     19.56 o 
  -3  10  19      320.27      281.70     31.24 o 
  -2  10  19       15.51       12.23     19.36 o 
  -1  10  19      154.54      160.48     28.56 o 
   0  10  19       35.42       26.62     21.38 o 
   1  10  19      200.81      169.76     35.70 o 
   2  10  19       14.42       23.50     36.41 o 
  -4  11  19       14.45       22.67     24.49 o 
  -3  11  19      320.89      292.98     36.95 o 
  -2  11  19     2518.04     2829.96     82.17 o 
  -1  11  19      893.05      923.62     55.79 o 
   0  11  19       12.54        9.42     21.34 o 
   1  11  19      384.25      324.53     65.86 o 
   2  11  19      559.18      449.12     82.87 o 
  -4  12  19        1.54        0.00     27.68 o 
  -3  12  19      418.92      412.35     37.57 o 
  -2  12  19       67.01       49.90     28.06 o 
  -1  12  19      173.59      168.12     30.51 o 
   0  12  19       36.31       22.82     23.16 o 
   1  12  19      111.04       58.44     33.78 o 
  -3  13  19      755.92      748.00     49.59 o 
  -2  13  19        0.33        0.00     20.11 o 
  -1  13  19      967.33     1047.00     60.87 o 
   0  13  19      333.75      298.55     36.58 o 
   1  13  19      515.99      529.10     58.25 o 
  -2  14  19       55.27       80.85     39.20 o 
  -1  14  19      166.15      188.15     34.23 o 
   0  14  19        6.60        0.00     24.33 o 
  -4   0  20      451.20      434.12     55.97 o 
  -2   0  20      284.74      243.53     32.95 o 
   0   0  20       16.91       23.42     31.69 o 
   2   0  20      185.69       96.88     61.50 o 
  -5   1  20      513.09      511.29     40.28 o 
  -4   1  20      598.20      614.34     42.66 o 
  -3   1  20      353.91      440.23     61.49 o 
  -2   1  20      844.94      825.67     41.17 o 
  -1   1  20      102.91      120.50     20.48 o 
   0   1  20      501.93      606.28     62.23 o 
   1   1  20      110.38       61.52     39.13 o 
   2   1  20      160.34       91.85     43.70 o 
   3   1  20       63.17       70.42     38.05 o 
  -5   2  20      290.01      287.00     33.12 o 
  -4   2  20      924.45     1045.55     53.45 o 
  -3   2  20      143.75       87.80     26.03 o 
  -2   2  20      137.76      121.41     21.57 o 
  -1   2  20      307.62      262.55     40.66 o 
   0   2  20      154.49      131.65     25.45 o 
   1   2  20        9.63       51.53     35.34 o 
   2   2  20      377.50      412.81     95.67 o 
   3   2  20        3.83       19.54     34.91 o 
  -5   3  20       61.42       59.05     24.51 o 
  -4   3  20      156.50      231.99     29.78 o 
  -3   3  20     1258.14     1244.80     98.93 o 
  -2   3  20      908.76      960.97     51.88 o 
  -1   3  20      174.63      110.95     19.71 o 
   0   3  20     1684.38     1679.15     58.95 o 
   1   3  20      502.52      514.11     54.47 o 
   2   3  20      797.82      942.07     90.88 o 
   3   3  20       76.45       97.71     51.00 o 
  -5   4  20       46.65       31.82     24.85 o 
  -4   4  20       32.49       45.12     22.88 o 
  -3   4  20      183.80      184.64     26.71 o 
  -2   4  20      859.56      818.86     41.65 o 
  -1   4  20       11.63        2.59     15.74 o 
   0   4  20       33.41       26.17     19.28 o 
   1   4  20       29.27       39.64     29.71 o 
   2   4  20       22.29       12.23     30.10 o 
   3   4  20       16.33       24.43     44.12 o 
  -5   5  20      459.89      466.36     39.81 o 
  -4   5  20      179.68      151.37     27.49 o 
  -3   5  20       38.57       33.32     19.20 o 
  -2   5  20     1112.53     1157.30     48.40 o 
  -1   5  20      491.33      560.45     45.84 o 
   0   5  20      983.31      893.85     47.98 o 
   1   5  20      232.38      142.95     36.86 o 
   2   5  20      567.06      504.31     53.37 o 
   3   5  20      112.92      136.86     56.02 o 
  -5   6  20       18.50        5.45     23.49 o 
  -4   6  20       16.99        3.96     20.80 o 
  -3   6  20        0.09       11.64     18.20 o 
  -2   6  20      339.75      445.83     34.68 o 
  -1   6  20      103.11       62.54     20.93 o 
   0   6  20       70.02       42.00     22.29 o 
   1   6  20      103.63      107.63     29.30 o 
   2   6  20      115.22       91.53     31.81 o 
   3   6  20        1.25        0.00     40.43 o 
  -5   7  20       71.17      102.59     29.82 o 
  -4   7  20     1640.40     1700.02     63.15 o 
  -3   7  20      969.57     1036.60     53.66 o 
  -2   7  20      720.79      675.89     42.45 o 
  -1   7  20        0.83        0.00     20.76 o 
   0   7  20      687.14      685.10     63.53 o 
   1   7  20      476.42      527.30     46.70 o 
   2   7  20      373.80      346.28     93.86 o 
  -4   8  20      307.21      303.97     32.30 o 
  -3   8  20       10.30        5.92     19.02 o 
  -2   8  20       17.07       61.38     21.31 o 
  -1   8  20       54.48       45.08     22.88 o 
   0   8  20      141.84      136.47     38.39 o 
   1   8  20       30.86       20.99     22.74 o 
   2   8  20      102.31      148.14     53.64 o 
  -4   9  20      260.72      290.34     31.14 o 
  -3   9  20       86.57       71.10     23.46 o 
  -2   9  20      692.33      774.71     62.87 o 
  -1   9  20      193.43      192.23     36.96 o 
   0   9  20      641.90      658.70     48.98 o 
   1   9  20       62.58       70.78     24.36 o 
   2   9  20      100.70      253.10    145.40 o 
  -4  10  20       71.88       54.50     23.65 o 
  -3  10  20       32.90       10.72     20.88 o 
  -2  10  20      345.39      341.63     33.27 o 
  -1  10  20       19.43       17.65     23.27 o 
   0  10  20      109.14      143.95     36.72 o 
   1  10  20      239.19      256.91     33.55 o 
  -3  11  20      347.45      332.12     35.06 o 
  -2  11  20      640.53      689.89     45.66 o 
  -1  11  20       62.11       49.45     25.80 o 
   0  11  20      696.88      747.06     51.66 o 
   1  11  20      489.04      547.87     59.08 o 
  -3  12  20        2.78        0.00     22.67 o 
  -2  12  20      612.72      760.25     53.92 o 
  -1  12  20        8.14       20.62     24.82 o 
   0  12  20      390.54      410.97     40.78 o 
  -2  13  20       17.63        0.00     22.84 o 
  -1  13  20      110.95       78.47     27.92 o 
   0  13  20      119.68       86.68     29.09 o 
  -5   0  21      271.12      290.33     48.52 o 
  -3   0  21      863.84      730.16     64.99 o 
  -1   0  21      371.29      335.93     38.68 o 
   1   0  21       10.01       60.44     58.31 o 
  -5   1  21       12.81        0.00     22.51 o 
  -4   1  21      206.44      215.33     29.70 o 
  -3   1  21      488.59      490.71     38.20 o 
  -2   1  21      766.69      748.37     44.29 o 
  -1   1  21      827.54      779.32     39.96 o 
   0   1  21       62.32       23.77     58.16 o 
   1   1  21      787.31      789.07     81.71 o 
   2   1  21      231.68      157.77     48.08 o 
  -5   2  21      182.74      216.11     32.01 o 
  -4   2  21      200.10      203.51     30.97 o 
  -3   2  21       61.90       53.34     21.99 o 
  -2   2  21       96.49       41.87     20.64 o 
  -1   2  21      229.64      200.04     28.84 o 
   0   2  21      524.32      421.01     43.90 o 
   1   2  21       97.87       75.55     41.31 o 
   2   2  21       30.44       49.84     41.27 o 
  -5   3  21      313.63      374.41     43.03 o 
  -4   3  21       93.44      121.12     27.07 o 
  -3   3  21      217.07      197.76     37.89 o 
  -2   3  21      103.22      142.59     24.33 o 
  -1   3  21      484.00      555.43     37.52 o 
   0   3  21      377.82      333.83     33.44 o 
   1   3  21      663.34      560.43     65.59 o 
   2   3  21        8.33       13.21     39.56 o 
  -4   4  21       12.61       20.80     22.85 o 
  -3   4  21      510.95      575.95     40.54 o 
  -2   4  21       30.08       31.51     19.57 o 
  -1   4  21      151.46      184.35     26.41 o 
   0   4  21       27.18        5.95     19.29 o 
   1   4  21      229.99      209.82     61.89 o 
   2   4  21       64.11       47.74     34.38 o 
  -4   5  21        2.11        1.35     20.86 o 
  -3   5  21      674.98      671.43     44.80 o 
  -2   5  21      541.27      552.58     39.87 o 
  -1   5  21      375.20      360.09     35.64 o 
   0   5  21       76.08       53.57     24.07 o 
   1   5  21      614.17      512.85     55.60 o 
   2   5  21        8.03        0.00     32.56 o 
  -4   6  21        0.10        0.00     20.69 o 
  -3   6  21       10.65       15.34     19.00 o 
  -2   6  21       35.32        0.00     18.58 o 
  -1   6  21      349.44      368.98     36.48 o 
   0   6  21        8.36        0.00     20.82 o 
   1   6  21      245.76      221.77     45.62 o 
   2   6  21       34.12        0.07     32.40 o 
  -4   7  21        4.04       11.08     22.72 o 
  -3   7  21      427.92      408.27     33.66 o 
  -2   7  21       59.77       48.19     21.45 o 
  -1   7  21     1154.40     1221.66     77.79 o 
   0   7  21      247.90      248.32     44.69 o 
   1   7  21      628.91      596.43     63.95 o 
   2   7  21        0.07        0.00     56.03 o 
  -4   8  21       72.18       42.72     23.09 o 
  -3   8  21      232.11      235.41     31.37 o 
  -2   8  21       17.88        1.92     18.76 o 
  -1   8  21      104.44       99.25     25.87 o 
   0   8  21       63.28       67.82     24.66 o 
   1   8  21       78.86       51.25     29.54 o 
  -3   9  21      272.83      231.32     41.03 o 
  -2   9  21      493.65      504.95     40.05 o 
  -1   9  21      855.33      821.47     53.49 o 
   0   9  21       20.91       21.41     21.84 o 
   1   9  21      572.47      526.25     44.38 o 
  -3  10  21      206.24      207.15     35.85 o 
  -2  10  21      221.83      267.09     33.16 o 
  -1  10  21      141.62      211.34     32.00 o 
   0  10  21      117.20      140.45     30.06 o 
  -2  11  21       56.19       67.58     31.25 o 
  -1  11  21      486.75      665.89     53.56 o 
   0  11  21      198.82      215.71     45.40 o 
  -4   0  22      243.19      349.83     51.95 o 
  -2   0  22      723.32      614.78     90.21 o 
   0   0  22      577.98      520.25     95.97 o 
   2   0  22       78.85      138.49     74.71 o 
  -4   1  22      405.03      464.48     41.72 o 
  -3   1  22      184.64      193.55     30.47 o 
  -2   1  22      537.35      599.54     59.26 o 
  -1   1  22       28.17       21.83     19.88 o 
   0   1  22      764.05      558.07     59.09 o 
   1   1  22      148.89      181.06     51.06 o 
   2   1  22      298.80      290.38    116.24 o 
  -4   2  22      197.65      199.40     31.87 o 
  -3   2  22       22.20       23.42     21.35 o 
  -2   2  22      111.40       73.70     23.33 o 
  -1   2  22      130.38       91.42     26.32 o 
   0   2  22       63.88       71.36     51.29 o 
   1   2  22        4.02       21.27     38.18 o 
   2   2  22        3.85       29.95     44.56 o 
  -4   3  22       51.11       51.53     24.06 o 
  -3   3  22      158.73      137.00     26.85 o 
  -2   3  22      980.37      968.00     50.93 o 
  -1   3  22      117.87      205.87     32.99 o 
   0   3  22      651.09      630.35     61.70 o 
   1   3  22        1.11        0.36     33.05 o 
  -4   4  22      323.33      321.87     35.51 o 
  -3   4  22       92.09       68.32     23.40 o 
  -2   4  22       39.70       19.92     23.25 o 
  -1   4  22        0.35        0.00     20.18 o 
   0   4  22      185.34      154.46     33.51 o 
   1   4  22       35.00       34.34     34.05 o 
  -4   5  22       92.53       53.07     26.04 o 
  -3   5  22       30.44        6.24     21.23 o 
  -2   5  22       73.93       42.22     21.75 o 
  -1   5  22      407.62      339.06     42.52 o 
   0   5  22      583.78      664.08     53.31 o 
   1   5  22      111.17      119.02     48.08 o 
  -3   6  22      107.63       93.11     24.47 o 
  -2   6  22      168.65      106.51     25.79 o 
  -1   6  22      119.84       87.43     42.48 o 
   0   6  22       28.96       35.31     24.06 o 
   1   6  22       89.70       78.56     38.17 o 
  -3   7  22       54.49       39.50     22.35 o 
  -2   7  22      124.56      156.12     27.17 o 
  -1   7  22       27.01       64.58     25.77 o 
   0   7  22      206.04      211.23     31.75 o 
   1   7  22        1.81       22.73     34.75 o 
  -3   8  22       92.57       89.47     25.56 o 
  -2   8  22        0.59        4.84     21.44 o 
  -1   8  22       75.00       36.02     24.58 o 
   0   8  22      285.06      250.10     34.51 o 
  -2   9  22      302.44      277.88     42.20 o 
  -1   9  22       13.06       19.98     23.72 o 
   0   9  22       75.61       22.70     25.13 o 
  -3   0  23       52.00       24.70     42.69 o 
  -1   0  23      704.59      802.14     66.98 o 
   1   0  23        5.81       19.74     56.34 o 
  -3   1  23      116.26      108.86     26.58 o 
  -2   1  23      231.67      250.40     32.17 o 
  -1   1  23      152.18      119.66     30.42 o 
   0   1  23       76.75       53.69     34.42 o 
   1   1  23      234.18      208.22     55.99 o 
  -3   2  23      672.01      795.96     49.75 o 
  -2   2  23       25.01        8.65     22.02 o 
  -1   2  23        0.61       20.24     27.30 o 
   0   2  23        1.39        0.00     30.56 o 
   1   2  23      260.30      298.80     50.75 o 
  -3   3  23      169.55      125.91     28.18 o 
  -2   3  23      127.45       89.03     27.59 o 
  -1   3  23       56.76       60.14     29.37 o 
   0   3  23       99.01      138.55     39.08 o 
  -3   4  23       12.62       37.56     24.07 o 
  -2   4  23        0.78        0.00     21.68 o 
  -1   4  23      333.13      381.88     39.00 o 
   0   4  23      143.04       92.22     38.27 o 
  -2   5  23        9.98       37.91     22.42 o 
  -1   5  23      190.68      211.79     33.54 o 
   0   5  23      767.32      975.16     65.66 o 
  -2   6  23        0.81        1.00     21.55 o 
  -1   6  23       66.80       53.37     25.13 o 
                                                 
